# Supplementary material for: Increased TRPV4 expression in non-myelinating Schwann cells is associated with demyelination after sciatic nerve injury
Source: Commun Biol. 2020 Nov 27;3:716. doi: 10.1038/s42003-020-01444-9 (PMC7695724; doi:10.1038/s42003-020-01444-9)
Supplement: Supplementary file 4 — Supplementary Data 2 [file 42003_2020_1444_MOESM4_ESM.xlsx]

## Sheet: 2 months
20um=1.702	KO-2C	Axon-peri(um)	myelin-peri(um)	axon-diameter	g ratio						Axon-peri(um)	myelin-peri(um)	axon-diameter	g ratio				perim(axon-um)	perim(myelin-um)	diameter(axon)	g-ratio			normalizied diameter(axon)		perim(axon-um)	perim(myelin-um)	diameter(axon)	g-ratio			normalizied diameter(axon)
KO-2C-1521	1	29.2009	41.4101	9.29966	0.705165				WT-C1-1444	1	10.6933	17.2268	3.40551	0.620737			wt-1i-1	5.084	7.01	1.61911	0.72525		0.739934	1.61911	ko-2i-13	8.154	10.696	2.59682	0.762341		1.18675	2.59682			axon	Contralateral		Ipsilateral				myelin
	3	21.6334	35.2174	6.88961	0.614281					3	23.0787	32.8085	7.34991	0.703438				7	12.602	2.2293	0.555467		1.01879	2.2293		7.562	9.69	2.40828	0.780392		1.10059	2.40828				WT-contra	TRPV4KO-contra	WT-ipsi	TRPV4KO-ipsi				WT-contra	TRPV4KO-contra	WT-ipsi	TRPV4KO-ipsi
	5	28.8837	42.5264	9.19862	0.679193					5	24.1246	33.7133	7.68298	0.71558				14.924	22.158	4.75287	0.673526		2.17206	4.75287		8.718	11.418	2.77643	0.763531		1.26883	2.77643			ava	6.12842	6.14559	2.18818	2.29133			ava	0.676219	0.682118	0.677118	0.718149
	7	26.1927	39.0129	8.34163	0.671386					7	28.4606	39.5887	9.0639	0.718908				10.404	14.89	3.31338	0.698724		1.51422	3.31338		8.048	10.236	2.56306	0.786245		1.17132	2.56306			ste	0.22077	0.183172	0.0380848	0.0373753			ste	0.00496984	0.00451541	0.00294863	0.00276704
	9	27.5793	41.3043	8.78322	0.66771					9	24.9354	35.1234	7.9412	0.709936				3.324	7.162	1.0586	0.464116		0.48378	1.0586		5.72	7.766	1.82166	0.736544		0.832498	1.82166			p value	0.954521		0.0532401				p value	0.416472		1.81706e-23
	11	28.5664	39.7062	9.09758	0.719444					11	19.859	30.4465	6.32452	0.652258				11.14	16.49	3.54777	0.675561		1.62133	3.54777		4.524	6.922	1.44076	0.653568		0.65843	1.44076
	13	23.114	34.9236	7.36114	0.661844					13	19.389	28.0964	6.17483	0.690088				7.318	9.022	2.33057	0.811128		1.06507	2.33057		4.964	6.816	1.58089	0.728286		0.722469	1.58089
	15	9.50646	13.5488	3.02754	0.701648					15	20.047	32.3384	6.3844	0.619913				16.718	25.754	5.3242	0.649142		2.43317	5.3242		7.986	11.36	2.54331	0.702993		1.1623	2.54331
	17	13.6428	22.2797	4.34483	0.612342					17	9.87074	16.5687	3.14355	0.595745			wt-1i-3	5.612	9.142	1.78726	0.61387		0.81678	1.78726		7.7	10.396	2.45223	0.740669		1.12067	2.45223
	19	15.1234	21.0928	4.81636	0.716992					19	16.4277	24.7591	5.23176	0.663503				3.482	4.742	1.10892	0.734289		0.506776	1.10892		9.426	12.9	3.00191	0.730698		1.37188	3.00191
	21	13.8425	20.047	4.40845	0.690504					21	13.02	19.577	4.14649	0.665066				4.852	7.836	1.54522	0.619193		0.706168	1.54522		6.096	7.882	1.9414	0.773408		0.887222	1.9414
	23	9.16569	13.4078	2.91901	0.683611					23	24.7121	37.5558	7.8701	0.65801				4.706	6.83	1.49873	0.689019		0.684919	1.49873		6.614	8.712	2.10637	0.759183		0.962612	2.10637
	25	27.027	38.2609	8.60733	0.706388					25	17.4618	26.2632	5.56109	0.664877				5.234	8.22	1.66688	0.63674		0.761765	1.66688	ko-2i-14	6.756	8.868	2.15159	0.76184		0.983279	2.15159
	27	29.8472	41.5276	9.50549	0.718732					27	18.2139	27.7203	5.80059	0.657058				6.046	7.772	1.92548	0.777921		0.879945	1.92548		11.574	16.572	3.68599	0.698407		1.6845	3.68599
	29	29.7415	36.51	9.47181	0.814612					29	22.7497	34.9354	7.24513	0.651194				3.472	4.374	1.10573	0.793781		0.505321	1.10573		9.926	13.21	3.16115	0.7514		1.44465	3.16115
	31	7.80259	11.2691	2.4849	0.692388					31	16.5335	24.3243	5.26544	0.67971				7.364	10.6	2.34522	0.694717		1.07177	2.34522		5.506	6.59	1.7535	0.835508		0.801352	1.7535
	33	8.17861	11.4219	2.60465	0.716049					33	25.5934	36.134	8.15077	0.708293			wt-1i-4	3.91	6.52	1.24522	0.599693		0.569068	1.24522		9.614	12.99	3.06178	0.740108		1.39924	3.06178
	35	15.9459	29.7415	5.07833	0.536152					35	10.9048	18.1316	3.47287	0.601426				8.506	12.416	2.70892	0.685084		1.23798	2.70892	ko-2i-15	5.132	7.296	1.63439	0.703399		0.74692	1.63439
	37	31.4454	42.3972	10.0144	0.741685					37	17.3796	27.3913	5.53489	0.634492				8.928	12.452	2.84331	0.716993		1.2994	2.84331		8.928	10.788	2.84331	0.827586		1.2994	2.84331
	39	13.8895	19.9295	4.42342	0.696934					39	19.0834	26.2045	6.07753	0.728251				6.366	9.286	2.02739	0.685548		0.926518	2.02739		7.472	9.596	2.37962	0.778658		1.08749	2.37962
	41	16.7568	29.765	5.33655	0.562969					41	12.5147	19.7415	3.98557	0.633929				7.15	12.046	2.27707	0.593558		1.04062	2.27707		6.438	8.262	2.05032	0.77923		0.936997	2.05032
	43	18.5194	25.4759	5.89789	0.726937					43	24.4536	36.4747	7.78777	0.670425				2.47	4.674	0.786624	0.528455		0.359488	0.786624	ko-2i-16	9.328	13.104	2.9707	0.711844		1.35761	2.9707
	45	19.2127	31.0341	6.11869	0.619084					45	19.0599	27.309	6.07004	0.697935			wt-1i-6	10.608	16.406	3.37834	0.646593		1.54391	3.37834		7.832	10.124	2.49427	0.773607		1.13988	2.49427
	47	27.2855	39.389	8.68966	0.692721					47	13.1375	21.9154	4.18391	0.599464				12.638	18.654	4.02484	0.677495		1.83936	4.02484		7.258	9.756	2.31146	0.743952		1.05634	2.31146
	49	23.067	35.5699	7.34617	0.648497					49	17.3443	24.1833	5.52366	0.717201				9.996	17.076	3.18344	0.585383		1.45483	3.18344		8.956	10.61	2.85223	0.844109		1.30347	2.85223
	51	9.51821	13.7015	3.03128	0.694683					51	24.9354	36.6745	7.9412	0.67991				15.628	24.29	4.97707	0.643392		2.27452	4.97707		7.142	9.974	2.27452	0.716062		1.03946	2.27452
	53	22.2914	35.2996	7.09918	0.631491					53	16.3572	24.5711	5.20931	0.66571				6.486	8.018	2.06561	0.80893		0.943983	2.06561		6.702	8.73	2.13439	0.767698		0.97542	2.13439
	55	29.2244	41.1163	9.30715	0.710775					55	27.5558	39.2009	8.77574	0.702938			wt-1i-7	9.826	13.75	3.1293	0.714618		1.43009	3.1293		7.59	10.102	2.4172	0.751336		1.10466	2.4172
	57	22.2679	30.3643	7.09169	0.733359					57	8.82491	14.9354	2.81048	0.590873				10.314	16.89	3.28471	0.610657		1.50112	3.28471	ko-2i-17	10.584	14.072	3.3707	0.752132		1.54041	3.3707
	59	10.6933	15.4407	3.40551	0.692542					59	8.49589	13.02	2.7057	0.652527				10.654	17.614	3.39299	0.60486		1.5506	3.39299		9.466	13.044	3.01465	0.725698		1.3777	3.01465
	61	19.2597	29.1539	6.13366	0.660621					61	16.0752	22.738	5.11949	0.706977				5.862	8.988	1.86688	0.652203		0.853165	1.86688		2.846	4.112	0.906369	0.692121		0.414212	0.906369
	63	12.2797	17.5323	3.91072	0.700402					63	19.9882	28.3079	6.36568	0.706102				9.092	14.788	2.89554	0.614823		1.32326	2.89554		9.426	12.712	3.00191	0.741504		1.37188	3.00191
	65	6.76851	10.6816	2.15558	0.633663					65	16.6863	23.9013	5.31409	0.698132				13.976	18.022	4.45096	0.775497		2.03409	4.45096		8.204	10.09	2.61274	0.813082		1.19402	2.61274
	67	12.3267	19.8942	3.92569	0.61961					67	32.4794	42.7615	10.3438	0.759549			wt-1i-8	8.136	12.852	2.59108	0.633053		1.18413	2.59108	ko-2i-18	4.99	6.81	1.58917	0.732746		0.726253	1.58917
	69	16.1222	25.1704	5.13446	0.640523					69	23.7485	35.1939	7.56323	0.674791				7.11	9.566	2.26433	0.743257		1.0348	2.26433		8.054	10.534	2.56497	0.764572		1.17219	2.56497
	71	15.5112	24.3008	4.93986	0.638298					71	18.3549	30.1293	5.8455	0.609204				5.916	8.972	1.88408	0.659385		0.861024	1.88408		4.62	7.154	1.47134	0.645793		0.672402	1.47134
	73	12.3972	18.2491	3.94815	0.67933					73	29.7767	40.3055	9.48304	0.738776				9.662	13.638	3.07707	0.708462		1.40622	3.07707		7.77	9.608	2.47452	0.808701		1.13086	2.47452
	75	20.4348	33.3373	6.50789	0.612971					75	22.5029	32.3972	7.16654	0.694596				3.584	5.108	1.1414	0.701644		0.521621	1.1414		5.234	6.924	1.66688	0.755921		0.761765	1.66688
	77	31.3396	43.5958	9.98076	0.718868					77	28.1551	38.5429	8.9666	0.730488				10.536	17.358	3.35541	0.606982		1.53343	3.35541		8.668	12.162	2.76051	0.712712		1.26156	2.76051
	79	30.2585	42.3032	9.63647	0.715278					79	16.2162	23.9248	5.1644	0.6778				6.448	13.856	2.0535	0.465358		0.938453	2.0535	ko-2i-19	2.172	4.054	0.69172	0.535767		0.316116	0.69172
	81	27.0623	39.0364	8.61856	0.693257					81	17.2268	26.9565	5.48624	0.639058			wt-1i-9	7.766	10.282	2.47325	0.755301		1.13028	2.47325		5.928	7.326	1.8879	0.809173		0.862771	1.8879
	83	16.6627	26.134	5.30661	0.63759					83	15.4172	22.6322	4.90992	0.681205				10.516	15.322	3.34904	0.686333		1.53052	3.34904		5.722	8.218	1.82229	0.696276		0.832789	1.82229
	85	12.9495	19.9412	4.12404	0.649381					85	18.2491	27.7321	5.81182	0.658051				3.282	6.59	1.04522	0.498027		0.477668	1.04522	ko-2i-20	14.736	19.7	4.69299	0.74802		2.1447	4.69299
	87	28.3196	39.2479	9.01899	0.721557					87	17.5911	25.5699	5.60225	0.68796				4.748	7.806	1.5121	0.60825		0.691032	1.5121		5.12	7.572	1.63057	0.676175		0.745173	1.63057
	89	20.5758	30.9283	6.5528	0.665274					89	22.5382	33.396	7.17777	0.674877				8.832	16.338	2.81274	0.54058		1.28542	2.81274		5.826	7.01	1.85541	0.831098		0.847926	1.85541
	91	20.7756	30.8461	6.61642	0.673524					91	20.8696	32.1034	6.64636	0.650073				8.526	13.92	2.71529	0.6125		1.24089	2.71529		5.094	7.026	1.62229	0.725021		0.741389	1.62229
	93	10.6816	15.9107	3.40177	0.671344					93	13.5958	20.7991	4.32986	0.653672				8.66	12.486	2.75796	0.693577		1.26039	2.75796		5.594	9.182	1.78153	0.609235		0.81416	1.78153
	95	11.8214	16.0165	3.76477	0.738078					95	13.725	20.6816	4.37103	0.663636				2.398	4.828	0.763694	0.496686		0.349009	0.763694	ko-2i-21	4.876	8.4	1.55287	0.580476		0.709661	1.55287
	97	15.9459	23.6428	5.07833	0.674453					97	5.81669	10.1175	1.85245	0.574913				5.862	7.586	1.86688	0.772739		0.853165	1.86688		7.692	11.084	2.44968	0.693973		1.11951	2.44968
	99	19.0129	29.906	6.05507	0.635756					99	28.6722	41.9859	9.13126	0.6829				6.448	8.168	2.0535	0.789422		0.938453	2.0535		10.912	16.854	3.47516	0.647443		1.58815	3.47516
	101	19.1422	29.9647	6.09624	0.638824					101	16.98	24.1716	5.40765	0.702479				3.502	5.544	1.11529	0.631674		0.509687	1.11529		3.064	6.024	0.975796	0.508632		0.44594	0.975796
	103	26.7215	43.2315	8.51003	0.618103					103	17.1093	24.2186	5.44882	0.706453				6.952	9.08	2.21401	0.765639		1.01181	2.21401		6.544	8.286	2.08408	0.789766		0.952425	2.08408
	105	19.0364	28.7779	6.06256	0.661494					105	28.9189	39.5182	9.20985	0.731787				4.328	8.444	1.37834	0.512553		0.629904	1.37834		8.984	12.278	2.86115	0.731715		1.30755	2.86115
	107	16.9213	27.4031	5.38894	0.617496					107	26.604	37.4501	8.47261	0.710386				3.274	4.668	1.04268	0.701371		0.476503	1.04268		5.478	7.74	1.74459	0.707752		0.797277	1.74459
	109	15.1586	25.8284	4.82759	0.586897					109	24.1246	37.4031	7.68298	0.644989				12.342	17.488	3.93057	0.705741		1.79628	3.93057		6.322	8.666	2.01338	0.729518		0.920114	2.01338
	111	22.4559	35.9107	7.15157	0.625327	6.19374	0.671215			111	18.7544	30.376	5.97274	0.617408				11.238	16.196	3.57898	0.693875		1.6356	3.57898	ko-2i-22	12.002	16.724	3.82229	0.717651		1.74679	3.82229
KO-2C-1487	1	22.4324	32.5029	7.14409	0.690166					113	24.6886	32.0094	7.86261	0.771292			wt-1i-2	7.662	10.524	2.44013	0.72805		1.11514	2.44013		8.29	11.348	2.64013	0.730525		1.20654	2.64013
	3	11.2926	16.3572	3.59637	0.690374					115	24.9001	38.0611	7.92997	0.654214				8.688	13.62	2.76688	0.637885		1.26447	2.76688		9.802	13.008	3.12166	0.753536		1.4266	3.12166
	5	32.9612	43.3373	10.4972	0.760575					117	17.5676	24.9824	5.59477	0.703198				5.252	8.542	1.67261	0.614844		0.764385	1.67261		3.898	6.034	1.2414	0.646006		0.567321	1.2414
	7	25.0999	34.5593	7.99359	0.726284					119	18.6957	27.9553	5.95403	0.668768				6.382	8.714	2.03248	0.732385		0.928847	2.03248		3.902	5.648	1.24268	0.690864		0.567904	1.24268
	9	14.0541	21.0693	4.47581	0.667038					121	12.0682	16.6157	3.84336	0.726308				7.306	11.722	2.32675	0.623272		1.06333	2.32675		11.006	15.204	3.5051	0.723888		1.60183	3.5051
	11	26.4982	38.0024	8.43893	0.697279					123	21.9036	34.2421	6.97568	0.639671			wt-1i-5	3.35	5.404	1.06688	0.619911		0.487565	1.06688		7.318	9.814	2.33057	0.745669		1.06507	2.33057
	13	13.4548	17.7556	4.28496	0.757776					125	21.9036	32.9025	6.97568	0.665714				8.69	10.396	2.76752	0.835898		1.26476	2.76752	ko-2i-23	4.686	6.246	1.49236	0.75024		0.682008	1.49236
	15	12.4677	18.4724	3.9706	0.674936					127	12.8437	17.5206	4.09035	0.733065				6.094	8.364	1.94076	0.728599		0.886931	1.94076		6.516	8.406	2.07516	0.775161		0.948349	2.07516
	17	27.8378	37.4148	8.86555	0.744033					129	15.1939	21.3984	4.83882	0.710049				7.698	10.634	2.45159	0.723904		1.12038	2.45159		7.712	10.16	2.45605	0.759055		1.12242	2.45605
	19	22.6792	40.9871	7.22268	0.553326					131	28.7427	40.6698	9.15371	0.706732			wt-1i-10	10.452	15.812	3.32866	0.661017		1.5212	3.32866		12.41	16.36	3.95223	0.758557		1.80617	3.95223
	21	24.9589	34.1011	7.94869	0.731909					133	13.9365	21.6686	4.43839	0.643167				7.432	11.312	2.36688	0.657001		1.08167	2.36688		6.468	11.938	2.05987	0.541799		0.941363	2.05987
	23	15.8284	21.5159	5.0409	0.735664					135	17.262	24.0306	5.49747	0.718337				10.1	15.668	3.21656	0.644626		1.46997	3.21656		6.06	8.73	1.92994	0.694158		0.881982	1.92994
	25	8.0141	10.9871	2.55226	0.729412					137	14.4066	21.2926	4.58808	0.6766				12.744	17.162	4.0586	0.742571		1.85478	4.0586		4.742	7.102	1.51019	0.667699		0.690158	1.51019
	27	11.6334	15.9459	3.7049	0.72955					139	17.5206	25.2996	5.5798	0.692522	6.12842			2.146	3.692	0.683439	0.581257		0.312332	0.683439		11.308	16.622	3.60127	0.680303		1.64578	3.60127
	29	17.5793	25.1704	5.59851	0.698413													8.032	10.362	2.55796	0.77514		1.16899	2.55796		8.81	13.164	2.80573	0.669249		1.28222	2.80573
	31	25.0529	35.8402	7.97862	0.699016													3.886	7.634	1.23758	0.509039		0.565575	1.23758		2.81	4.416	0.894904	0.636322		0.408972	0.894904
	33	24.7944	35.7932	7.89629	0.692712													6.772	11.186	2.15669	0.6054		0.985608	2.15669		4.188	6.116	1.33376	0.684761		0.609528	1.33376
	35	34.1833	44.9706	10.8864	0.760125													10.358	14.404	3.29873	0.719106		1.50752	3.29873	ko-2i-24	16.178	21.51	5.15223	0.752115		2.35457	5.15223
	37	13.49	20.4935	4.29618	0.658257													7.538	9.718	2.40064	0.775674		1.09709	2.40064		7.56	9.96	2.40764	0.759036		1.10029	2.40764
	39	31.4924	41.9976	10.0294	0.74986													7.208	10.316	2.29554	0.69872		1.04906	2.29554		9.112	12.226	2.90191	0.745297		1.32618	2.90191
	41	22.5499	37.4736	7.18151	0.601756													9.42	13.32	3	0.707207		1.371	3		3.654	5.602	1.16369	0.652267		0.531809	1.16369
	43	25.3937	37.4383	8.08715	0.67828												wt-1i-11	9.574	13.558	3.04904	0.706151		1.39342	3.04904	ko-2i-25	10.362	15.456	3.3	0.670419		1.5081	3.3
	45	18.0259	26.5922	5.74072	0.677861													10.41	17.32	3.31529	0.601039		1.51509	3.31529		4.192	6.946	1.33503	0.603513		0.610111	1.33503
	47	20.8696	28.6722	6.64636	0.727869													3.588	5.188	1.14268	0.691596		0.522203	1.14268		8.904	11.99	2.83567	0.742619		1.2959	2.83567
	49	25.8519	35.5347	8.2331	0.727513													8.344	12.968	2.65732	0.64343		1.2144	2.65732		6.432	9.238	2.04841	0.696255		0.936124	2.04841
	51	19.5065	27.2503	6.21225	0.715826													5.142	6.75	1.63758	0.761778		0.748375	1.63758		3.43	5.282	1.09236	0.649375		0.499208	1.09236
	53	12.9377	20.7168	4.12029	0.624504													8.89	14.984	2.83121	0.5933		1.29387	2.83121		19.174	26.076	6.10637	0.735312		2.79062	6.10637
	55	14.7121	23.9835	4.68538	0.613425													3.372	4.438	1.07389	0.759802		0.490766	1.07389		2.992	5.56	0.952866	0.538129		0.435461	0.952866
	57	7.75558	11.6569	2.46993	0.665323													9.624	15.83	3.06497	0.60796		1.40069	3.06497		14.556	19.778	4.63567	0.735969		2.1185	4.63567
	59	8.35488	12.8202	2.66079	0.651696												wt-1i-18	3.296	6.996	1.04968	0.471126		0.479705	1.04968		10.97	14.9	3.49363	0.736242		1.59659	3.49363
	61	19.6357	27.9553	6.25341	0.702396													6.26	8.782	1.99363	0.712822		0.911091	1.99363	ko-2i-27	7.45	9.848	2.37261	0.756499		1.08429	2.37261
	63	16.8743	26.5335	5.37397	0.635961													4.976	6.786	1.58471	0.733274		0.724215	1.58471		11.128	15.996	3.54395	0.695674		1.61959	3.54395
	65	16.98	25.2291	5.40765	0.673032													11.89	16.234	3.78662	0.732413		1.73049	3.78662		9.648	12.322	3.07261	0.78299		1.40419	3.07261
	67	20.9283	37.1915	6.66507	0.562717													6.07	7.564	1.93312	0.802485		0.883438	1.93312		6.312	9.898	2.01019	0.637705		0.918659	2.01019
	69	11.0223	18.2374	3.5103	0.604381													10.234	15.274	3.25924	0.670027		1.48947	3.25924		14.8	18.884	4.71338	0.783732		2.15402	4.71338
	71	27.4031	38.0494	8.72709	0.720198													3.162	5.074	1.00701	0.623177		0.460203	1.00701		9.208	12.366	2.93248	0.744622		1.34015	2.93248
	73	28.6957	39.9412	9.13874	0.718447													5.172	7.218	1.64713	0.716542		0.752741	1.64713		12.104	15.814	3.85478	0.765398		1.76164	3.85478
	75	24.9706	34.2656	7.95243	0.728738													2.684	4.83	0.854777	0.555694		0.390634	0.854777	ko-2i-28	7.428	10.822	2.36561	0.68638		1.08108	2.36561
	77	20.3995	36.6392	6.49667	0.556767													6.562	11.842	2.08981	0.554129		0.955044	2.08981		10.236	12.422	3.25987	0.824022		1.48976	3.25987
	79	29.1069	39.6122	9.26972	0.734797												wt-1i-19	14.6	19.882	4.64968	0.734333		2.12491	4.64968		9.362	11.524	2.98153	0.812392		1.36256	2.98153
	81	19.0247	25.0059	6.05881	0.760808													5.04	7.582	1.6051	0.664732		0.73353	1.6051		4.524	6.07	1.44076	0.745305		0.65843	1.44076
	83	15.4877	20.9518	4.93238	0.739204													5.996	12.878	1.90955	0.4656		0.872668	1.90955		10.398	14.248	3.31146	0.729787		1.51334	3.31146
	85	26.0635	36.886	8.30046	0.706594													13.404	20.24	4.26879	0.662253		1.95084	4.26879		13.36	17.712	4.25478	0.754291		1.94444	4.25478
	87	26.4512	38.0494	8.42396	0.695182													7.066	10.916	2.25032	0.647307		1.0284	2.25032		5.638	9.296	1.79554	0.606497		0.820564	1.79554
	89	20.4348	28.4136	6.50789	0.719189													18.558	26.124	5.91019	0.710381		2.70096	5.91019		8.398	11.22	2.67452	0.748485		1.22226	2.67452
	91	7.49706	12.6439	2.3876	0.592937												wt-1i-20	3.356	7.328	1.06879	0.457969		0.488438	1.06879		8.006	10.914	2.54968	0.733553		1.16521	2.54968
	93	30.188	41.0223	9.61402	0.735892													8.412	11.85	2.67898	0.709873		1.2243	2.67898		9.652	13.536	3.07389	0.713061		1.40477	3.07389
	95	22.5147	33.6193	7.17028	0.669696													4.786	6.092	1.5242	0.78562		0.696562	1.5242		10.368	12.9	3.30191	0.803721		1.50898	3.30191
	97	24.0893	33.2432	7.67175	0.724638													8.496	11.538	2.70573	0.736349		1.23652	2.70573		8.556	12.266	2.72484	0.697538		1.24525	2.72484
	99	18.4841	24.3713	5.88667	0.758438													2.614	4.768	0.832484	0.548238		0.380446	0.832484		6.076	8.502	1.93503	0.714655		0.884311	1.93503
	101	14.3243	23.3843	4.56189	0.612563													12.882	19.21	4.10255	0.670588		1.87487	4.10255		6.45	8.306	2.05414	0.776547		0.938744	2.05414
	103	23.9483	34.8296	7.62685	0.687584													3.746	6.034	1.19299	0.620815		0.545199	1.19299	ko-2i-31	11.972	16.376	3.81274	0.73107		1.74242	3.81274
	105	15.8519	23.49	5.04839	0.674837													4.836	6.506	1.54013	0.743314		0.703839	1.54013		6.812	10.56	2.16943	0.645076		0.99143	2.16943
	107	12.3972	16.04	3.94815	0.772894													11.59	17.734	3.69108	0.653547		1.68683	3.69108		13.69	18.428	4.35987	0.742891		1.99247	4.35987
	109	21.6451	29.7532	6.89335	0.727488													3.386	6.88	1.07834	0.492151		0.492804	1.07834		6.536	8.292	2.08153	0.78823		0.95126	2.08153
	111	17.6498	25.8989	5.62096	0.681488													9.6	13.962	3.05732	0.687581		1.3972	3.05732		8.06	10.256	2.56688	0.785881		1.17307	2.56688
	113	16.3925	24.9589	5.22053	0.65678													13.882	19.694	4.42102	0.704885		2.02041	4.42102		12.584	16.264	4.00764	0.773733		1.8315	4.00764
	115	25.9812	37.6263	8.27427	0.690506													9.774	14.904	3.11274	0.655797		1.42252	3.11274		8.938	11.796	2.8465	0.757714		1.30085	2.8465
	117	10.3995	15.9224	3.31195	0.653137													10.156	14.008	3.23439	0.725014		1.47812	3.23439		10.57	16.706	3.36624	0.632707		1.53838	3.36624
	119	22.6204	30.0588	7.20396	0.752541													13.28	16.96	4.2293	0.783019		1.93279	4.2293		12.06	18.012	3.84076	0.669554		1.75523	3.84076
	121	11.7979	17.6733	3.75729	0.667553													6.428	8.582	2.04713	0.74901		0.935542	2.04713		4.868	8.504	1.55032	0.572437		0.708497	1.55032
	123	14.8649	23.2432	4.73403	0.639535												wt-1i-21	9.3	12.526	2.96178	0.742456		1.35354	2.96178		5.356	8.416	1.70573	0.636407		0.779521	1.70573
	125	18.3666	35.1704	5.84924	0.522219													11.978	16.944	3.81465	0.706917		1.7433	3.81465		6.772	9.018	2.15669	0.750943		0.985608	2.15669
	127	18.8719	27.1915	6.01016	0.694036													6.28	7.602	2	0.826098		0.914002	2		7.286	11.3	2.32038	0.644779		1.06042	2.32038
	129	30.0705	41.6099	9.57659	0.722677													6.63	8.796	2.11146	0.753752		0.964941	2.11146		15.758	20.064	5.01847	0.785387		2.29345	5.01847
	131	12.5029	16.745	3.98183	0.746667													6.534	8.492	2.08089	0.76943		0.950969	2.08089		6.164	8.148	1.96306	0.756505		0.897119	1.96306
	133	19.8825	25.1704	6.332	0.789916													5.712	7.708	1.81911	0.741048		0.831334	1.81911		11.392	15.054	3.62803	0.756742		1.65801	3.62803
	135	17.027	25.2879	5.42262	0.673327												wt-1i-22	16.886	23.342	5.37771	0.723417		2.45762	5.37771		5.94	8.794	1.89172	0.675461		0.864517	1.89172
	137	18.6134	27.4383	5.92783	0.678373													13.186	19.33	4.19936	0.682152		1.91911	4.19936		8.824	11.87	2.81019	0.743387		1.28426	2.81019
	139	13.6193	18.7897	4.33735	0.724828													10.292	14.986	3.27771	0.686774		1.49791	3.27771		5.276	7.102	1.68025	0.742889		0.767878	1.68025
	141	10	14.7474	3.18471	0.678088													7.928	12.13	2.52484	0.653586		1.15385	2.52484	ko-2i-32	5.454	9.61	1.73694	0.567534		0.793784	1.73694
	143	18.8367	28.4841	5.99894	0.661304													8.07	12.302	2.57006	0.655991		1.17452	2.57006		7.612	11.04	2.4242	0.689493		1.10786	2.4242
	145	15.0059	22.0564	4.77894	0.680341													9.39	12.866	2.99045	0.729831		1.36664	2.99045		7.634	11.754	2.43121	0.649481		1.11106	2.43121
	147	17.5441	25.8402	5.58728	0.678945													5.244	7.922	1.67006	0.661954		0.76322	1.67006		5.456	7.684	1.73758	0.710047		0.794075	1.73758
	149	24.7121	34.2421	7.8701	0.721688													7.516	10.078	2.39363	0.745783		1.09389	2.39363		8	11.052	2.54777	0.723851		1.16433	2.54777
	151	17.3325	25.0881	5.51992	0.690867												wt-1i-23	12.89	19.864	4.1051	0.648913		1.87603	4.1051		5.978	8.154	1.90382	0.733137		0.870048	1.90382
	153	11.5276	19.4947	3.67121	0.59132													15.65	22.838	4.98408	0.685261		2.27773	4.98408		4.244	7.678	1.35159	0.552748		0.617679	1.35159
	155	22.5499	29.2714	7.18151	0.770373													12.318	18.87	3.92293	0.652782		1.79278	3.92293		5.048	8.1	1.60764	0.62321		0.734694	1.60764
	157	27.5206	37.5088	8.76451	0.733709													4.144	5.808	1.31975	0.713499		0.603125	1.31975	ko-2i-33	23.37	28.832	7.44268	0.810558		3.40131	7.44268
	159	11.3278	17.8143	3.6076	0.635884													6.168	8.396	1.96433	0.734636		0.897701	1.96433		9.164	13.314	2.91847	0.688298		1.33374	2.91847
	161	22.8555	33.302	7.27881	0.686309													9.672	14.098	3.08025	0.686055		1.40768	3.08025		8.414	12.268	2.67962	0.685849		1.22459	2.67962
	163	10.0235	15.7462	3.1922	0.636567													3.638	5.314	1.1586	0.684607		0.529481	1.1586		4.056	6.562	1.29172	0.618104		0.590317	1.29172
	165	9.11868	12.6439	2.90404	0.72119	6.1131	0.689474											12.546	16.918	3.99554	0.741577		1.82597	3.99554	ko-2i-34	6.888	9.596	2.19363	0.717799		1.00249	2.19363
																	wt-1i-24	15.346	22.106	4.88726	0.694201		2.23348	4.88726		7.444	9.618	2.3707	0.773965		1.08341	2.3707
																		6.688	8.252	2.12994	0.81047		0.973383	2.12994		3.736	6.186	1.18981	0.603944		0.543744	1.18981
																		8.104	13.646	2.58089	0.593874		1.17947	2.58089	ko-2i-35	3.386	5.384	1.07834	0.6289		0.492804	1.07834
																		10.108	16.092	3.21911	0.628138		1.47113	3.21911		3.51	4.466	1.11783	0.785938		0.510851	1.11783
																		12.254	18.656	3.90255	0.65684		1.78347	3.90255		2.66	4.5	0.847134	0.591111		0.387141	0.847134
																	wt-1i-25	10.338	15.012	3.29236	0.688649		1.50461	3.29236		4.224	6.206	1.34522	0.680632		0.614768	1.34522
																		8.336	11.136	2.65478	0.748563		1.21324	2.65478		3.386	5.522	1.07834	0.613184		0.492804	1.07834
																		12.022	17.238	3.82866	0.697413		1.7497	3.82866		9.908	12.49	3.15541	0.793275		1.44203	3.15541
																		7.636	10.99	2.43185	0.694813		1.11136	2.43185		5.402	6.228	1.72038	0.867373		0.786216	1.72038
																		7.628	11.416	2.4293	0.668185		1.11019	2.4293		8.412	11.938	2.67898	0.704641		1.2243	2.67898
																		5.876	9.932	1.87134	0.591623		0.855203	1.87134		5.412	7.648	1.72357	0.707636		0.787671	1.72357
																		10.706	15.526	3.40955	0.689553		1.55817	3.40955		14.676	20.57	4.67389	0.713466		2.13597	4.67389
																		10.858	15.316	3.45796	0.708932		1.58029	3.45796		13.578	18.34	4.3242	0.740349		1.97616	4.3242
																		8.684	11.894	2.76561	0.730116		1.26388	2.76561		11.168	16.962	3.55669	0.658413		1.62541	3.55669
																		3.336	4.508	1.06242	0.740018		0.485527	1.06242	ko-2i-36	13.588	17.224	4.32739	0.788899		1.97762	4.32739
																	wt-1i-27	7.794	13.212	2.48217	0.589918		1.13435	2.48217		3.61	5.07	1.14968	0.712032		0.525405	1.14968
																		8.528	14.978	2.71592	0.569368		1.24118	2.71592		4.442	6.246	1.41465	0.711175		0.646496	1.41465
																		6.522	9.15	2.07707	0.712787		0.949223	2.07707		8.43	10.426	2.68471	0.808556		1.22692	2.68471
																		4.236	4.864	1.34904	0.870888		0.616514	1.34904		9.524	12.576	3.03312	0.757316		1.38614	3.03312
																		9.452	11.89	3.01019	0.794954		1.37566	3.01019		4.752	6.778	1.51338	0.701092		0.691614	1.51338
																		3.734	7.87	1.18917	0.47446		0.543453	1.18917		10.928	15.882	3.48025	0.688075		1.59048	3.48025
																		9.952	18.332	3.16943	0.542876		1.44843	3.16943	ko-2i-37	4.9	6.508	1.56051	0.752919		0.713154	1.56051
																		9.282	11.712	2.95605	0.79252		1.35092	2.95605		16.312	20.348	5.1949	0.801651		2.37408	5.1949
																		10.774	15.938	3.43121	0.675994		1.56807	3.43121		7.844	10.648	2.49809	0.736664		1.14163	2.49809
																		7.034	9.278	2.24013	0.758138		1.02374	2.24013		7.91	12.054	2.51911	0.656214		1.15123	2.51911
																		9.262	13.176	2.94968	0.702945		1.34801	2.94968		8.714	11.994	2.77516	0.72653		1.26825	2.77516
																		12.04	16.226	3.83439	0.742019		1.75232	3.83439		9.228	12.984	2.93885	0.710721		1.34306	2.93885
																		6.348	11.48	2.02166	0.552962		0.923898	2.02166		2.916	4.464	0.928662	0.653226		0.424399	0.928662
																		5.404	7.646	1.72102	0.706775		0.786507	1.72102		8.396	11.214	2.67389	0.748707		1.22197	2.67389
																	wt-1i-28	5.286	9.516	1.68344	0.555485		0.769333	1.68344		6.384	8.442	2.03312	0.756219		0.929138	2.03312
																		9.628	13.868	3.06624	0.69426		1.40127	3.06624		9.672	12.652	3.08025	0.764464		1.40768	3.08025
																		4.868	7.944	1.55032	0.61279		0.708497	1.55032	ko-2i-38	8.608	12.146	2.7414	0.708711		1.25282	2.7414
																		7.014	10.428	2.23376	0.672612		1.02083	2.23376		5.536	9.466	1.76306	0.58483		0.805719	1.76306
																		4.164	7.854	1.32611	0.530176		0.606035	1.32611		4.97	8.022	1.5828	0.619546		0.723342	1.5828
																		6.528	8.37	2.07898	0.779928		0.950096	2.07898	ko-2i-39	7.988	10.514	2.54395	0.759749		1.16259	2.54395
																		15.31	22.84	4.8758	0.670315		2.22824	4.8758		4.388	6.51	1.39745	0.67404		0.638637	1.39745
																		9.426	14.708	3.00191	0.640876		1.37188	3.00191		9.354	12.746	2.97898	0.733877		1.3614	2.97898
																		4.286	6.796	1.36497	0.630665		0.623792	1.36497		6.964	9.574	2.21783	0.727387		1.01355	2.21783
																		7.736	9.664	2.46369	0.800497		1.12591	2.46369		3.384	5.73	1.07771	0.590576		0.492513	1.07771
																		2.938	4.184	0.935669	0.702199		0.427601	0.935669		6.14	7.558	1.95541	0.812384		0.893626	1.95541
																	wt-1i-29	4.634	8.642	1.4758	0.536218		0.67444	1.4758		2.828	5.186	0.900637	0.545314		0.411592	0.900637
																		4.63	6.724	1.47452	0.688578		0.673858	1.47452		3.128	6.614	0.996178	0.472936		0.455254	0.996178
																		6.144	7.498	1.95669	0.819419		0.894208	1.95669	ko-2i-40	8.458	9.468	2.69363	0.893325		1.23099	2.69363
																		12.642	18.098	4.02611	0.69853		1.83994	4.02611		5.704	7.226	1.81656	0.789372		0.83017	1.81656
																		11.178	15.168	3.55987	0.736946		1.62686	3.55987		8.466	11.002	2.69618	0.769496		1.23216	2.69618
																		9.634	12.81	3.06815	0.752069		1.40215	3.06815		6.218	8.046	1.98025	0.772806		0.904978	1.98025
																		5.472	7.27	1.74268	0.752682		0.796404	1.74268		3.136	4.016	0.998726	0.780876		0.456419	0.998726
																		6.916	8.884	2.20255	0.778478		1.00657	2.20255	ko-2i-41	8.484	10.96	2.70191	0.774088		1.23478	2.70191
																		4.708	7.274	1.49936	0.647237		0.68521	1.49936		5.974	9.274	1.90255	0.644166		0.869466	1.90255
																		7.66	12.722	2.43949	0.602107		1.11485	2.43949		2.596	5.452	0.826752	0.476156		0.377826	0.826752
																	wt-1i-30	5.544	7.856	1.76561	0.705703		0.806883	1.76561		3.192	6.182	1.01656	0.516338		0.464569	1.01656
																		3.44	4.754	1.09554	0.723601		0.500663	1.09554		4.348	5.696	1.38471	0.763343		0.632815	1.38471
																		5.386	7.556	1.71529	0.712811		0.783887	1.71529	ko-2i-42	8.036	10.628	2.55924	0.756116		1.16957	2.55924
																		2.99	5.068	0.952229	0.589976		0.43517	0.952229		6.762	9.644	2.1535	0.701161		0.984153	2.1535
																		10.134	14.866	3.22739	0.68169		1.47492	3.22739		5.25	7.448	1.67197	0.704887		0.764094	1.67197
																		4.62	6.878	1.47134	0.671707		0.672402	1.47134		7.642	10.218	2.43376	0.747896		1.11223	2.43376
																		4.034	7.152	1.28471	0.564038		0.587115	1.28471		4.062	6.314	1.29363	0.643332		0.59119	1.29363
																		6.614	9.6	2.10637	0.688958		0.962612	2.10637		11.416	14.698	3.63567	0.776704		1.6615	3.63567
																		2.95	5.576	0.93949	0.529053		0.429348	0.93949		8.04	12.042	2.56051	0.667663		1.17015	2.56051
																		10.112	13.856	3.22038	0.729792		1.47172	3.22038		6.872	10.666	2.18854	0.64429		1.00016	2.18854
																		3.628	4.84	1.15541	0.749587		0.528025	1.15541		9.002	13.202	2.86688	0.681866		1.31017	2.86688
																		3.918	6.172	1.24777	0.634802		0.570232	1.24777	ko-2i-43	3.37	6.838	1.07325	0.492834		0.490475	1.07325
																		7.728	10.554	2.46115	0.732234		1.12475	2.46115		14.612	21.296	4.6535	0.686138		2.12665	4.6535
																	wt-1i-33	4.626	8.808	1.47325	0.525204		0.673276	1.47325		11.79	16.092	3.75478	0.732662		1.71594	3.75478
																		13.108	18.972	4.17452	0.690913		1.90776	4.17452		10.41	12.578	3.31529	0.827636		1.51509	3.31529
																		5.41	9.576	1.72293	0.564954		0.78738	1.72293		6.7	7.906	2.13376	0.847458		0.975129	2.13376
																		3.566	6.05	1.13567	0.589421		0.519002	1.13567	ko-2i-44	14.154	19.142	4.50764	0.739421		2.06	4.50764
																		6.994	9.162	2.22739	0.76337		1.01792	2.22739		7.016	8.968	2.23439	0.782337		1.02112	2.23439
																		8.66	14.078	2.75796	0.615144		1.26039	2.75796		8.778	11.912	2.79554	0.736904		1.27756	2.79554
																	wt-1i-44	12.296	17.036	3.91592	0.721766		1.78958	3.91592		5.816	7.798	1.85223	0.745832		0.84647	1.85223
																		4.732	6.65	1.50701	0.711579		0.688703	1.50701		8.81	12.398	2.80573	0.710598		1.28222	2.80573
																		11.164	16.642	3.55541	0.670833		1.62483	3.55541	ko-2i-45	9.716	14.192	3.09427	0.684611		1.41408	3.09427
																		2.57	4.86	0.818471	0.528807		0.374042	0.818471	ko-4i-4	6.17	8.59	1.96497	0.718277		0.897992	1.96497
																		13.948	23.098	4.44204	0.603862		2.03001	4.44204		5.002	7.194	1.59299	0.695302		0.727999	1.59299
																		2.814	4.262	0.896178	0.660253		0.409554	0.896178		7.694	10.536	2.45032	0.730258		1.1198	2.45032
																		8.368	12.11	2.66497	0.690999		1.21789	2.66497		6.584	10.63	2.09682	0.619379		0.958246	2.09682
																		5.8	7.4	1.84713	0.783784		0.844142	1.84713		5.404	7.512	1.72102	0.719382		0.786507	1.72102
																		8.464	11.702	2.69554	0.723295		1.23186	2.69554		9.878	12.95	3.14586	0.76278		1.43766	3.14586
																		9.79	18.44	3.11783	0.530911		1.42485	3.11783		9.714	13.968	3.09363	0.695447		1.41379	3.09363
																		8.348	11.366	2.6586	0.734471		1.21498	2.6586		11.736	17.498	3.73758	0.670705		1.70808	3.73758
																		5.052	6.526	1.60892	0.774134		0.735276	1.60892		8.504	12.296	2.70828	0.691607		1.23769	2.70828
																		6.534	8.754	2.08089	0.746402		0.950969	2.08089		6.844	10.234	2.17962	0.668751		0.996087	2.17962
																		7.136	10.438	2.27261	0.683656		1.03859	2.27261	ko-4i-6	12.844	16.88	4.09045	0.7609		1.86934	4.09045
																	wt-1i-31	5.024	7.84	1.6	0.640816		0.731201	1.6		9.694	12.61	3.08726	0.768755		1.41088	3.08726
																		12.99	17.814	4.13694	0.729202		1.89059	4.13694		5.722	8.496	1.82229	0.673493		0.832789	1.82229
																		13.786	19.72	4.39045	0.699087		2.00644	4.39045		6.2	7.988	1.97452	0.776164		0.902358	1.97452
																		13.356	17.492	4.2535	0.763549		1.94385	4.2535		6.014	7.288	1.91529	0.825192		0.875287	1.91529
																		11.334	15.59	3.60955	0.727004		1.64957	3.60955		5.424	7.596	1.72739	0.71406		0.789418	1.72739
																		10.976	16.658	3.49554	0.658903		1.59747	3.49554		7.5	11.136	2.38854	0.673491		1.09156	2.38854
																		6.664	8.944	2.12229	0.745081		0.96989	2.12229		17.366	22.218	5.53057	0.781619		2.52748	5.53057
																		12.378	16.656	3.94204	0.743156		1.80151	3.94204	ko-4i-10	11.47	15.92	3.65287	0.720477		1.66936	3.65287
																	wt-1i-26	4.054	7.004	1.29108	0.578812		0.590026	1.29108		7.94	10.948	2.52866	0.725247		1.1556	2.52866
																		9.352	13.248	2.97834	0.705918		1.36111	2.97834		4.672	6.522	1.4879	0.716345		0.679971	1.4879
																		3.728	5.028	1.18726	0.741448		0.542579	1.18726		3.798	5.388	1.20955	0.7049		0.552767	1.20955
																		21.98	29.276	7	0.750786		3.19901	7		4.026	5.404	1.28217	0.745004		0.585951	1.28217
																		9.122	14.07	2.9051	0.64833		1.32763	2.9051		8.626	11.868	2.74713	0.726828		1.25544	2.74713
																	wt-4i-1	3.036	4.122	0.966879	0.736536		0.441864	0.966879		7.07	10.174	2.25159	0.694909		1.02898	2.25159
																		3.592	4.518	1.14395	0.795042		0.522786	1.14395		7.008	8.612	2.23185	0.813748		1.01996	2.23185
																		5.146	8.878	1.63885	0.579635		0.748957	1.63885		6.474	9.988	2.06178	0.648178		0.942237	2.06178
																		8.738	11.414	2.7828	0.765551		1.27174	2.7828		2.606	3.476	0.829936	0.749712		0.379282	0.829936
																		6.64	8.352	2.11465	0.795019		0.966397	2.11465		3.838	6.538	1.22229	0.58703		0.558589	1.22229
																		3.68	5.892	1.17197	0.624576		0.535593	1.17197		4.14	6.476	1.31847	0.639284		0.602542	1.31847
																		7.798	12.18	2.48344	0.64023		1.13493	2.48344		3.78	6.164	1.20382	0.613238		0.550147	1.20382
																		4.216	6.274	1.34268	0.67198		0.613604	1.34268		5.342	7.314	1.70127	0.73038		0.777483	1.70127
																		8.492	12.778	2.70446	0.66458		1.23594	2.70446		6.504	10.702	2.07134	0.607737		0.946603	2.07134
																		5.462	7.032	1.73949	0.776735		0.794948	1.73949		3.162	4.638	1.00701	0.681759		0.460203	1.00701
																		5.624	8.65	1.79108	0.650173		0.818526	1.79108		6.214	7.616	1.97898	0.815914		0.904396	1.97898
																		5.508	8.982	1.75414	0.613226		0.801643	1.75414	ko-4i-7	8.898	13.314	2.83376	0.668319		1.29503	2.83376
																		5.844	9.454	1.86115	0.618151		0.850545	1.86115		5.152	6.538	1.64076	0.788009		0.749831	1.64076
																		5.182	10.62	1.65032	0.487947		0.754197	1.65032		6.704	9.55	2.13503	0.70199		0.975711	2.13503
																		5.12	8.108	1.63057	0.631475		0.745173	1.63057		6.058	8.362	1.9293	0.724468		0.881691	1.9293
																	wt-4i-2	7.03	10.294	2.23885	0.682922		1.02316	2.23885		8.194	10.728	2.60955	0.763796		1.19257	2.60955
																		8.254	12.97	2.62866	0.636392		1.2013	2.62866		6.716	8.708	2.13885	0.771245		0.977458	2.13885
																		9.408	12.816	2.99618	0.734082		1.36926	2.99618		3.028	4.04	0.964331	0.749505		0.4407	0.964331
																	wt-4i-4	3.512	6.7	1.11847	0.524179		0.511142	1.11847		2.032	4.224	0.647134	0.481061		0.295741	0.647134
																		2.832	3.484	0.901911	0.812859		0.412174	0.901911		2.77	3.906	0.882166	0.709165		0.40315	0.882166
																		5.442	7.192	1.73312	0.756674		0.792038	1.73312		6.952	10.336	2.21401	0.672601		1.01181	2.21401
																		4.894	6.722	1.5586	0.728057		0.712281	1.5586		8.032	10.632	2.55796	0.755455		1.16899	2.55796
																		7.928	12.038	2.52484	0.658581		1.15385	2.52484		8.33	10.866	2.65287	0.766611		1.21236	2.65287
																	wt-4i-6	6.26	9.708	1.99363	0.644829		0.911091	1.99363		9.784	13.408	3.11592	0.729714		1.42398	3.11592
																		4.036	6.206	1.28535	0.650338		0.587406	1.28535		3.67	5.222	1.16879	0.702796		0.534138	1.16879
																		4.282	6.802	1.36369	0.629521		0.623209	1.36369	ko-4i-8	6.726	9.622	2.14204	0.699023		0.978913	2.14204
																		4.438	6.6	1.41338	0.672424		0.645914	1.41338		6.192	7.456	1.97197	0.830472		0.901194	1.97197
																		5.636	8.56	1.7949	0.658411		0.820273	1.7949		8.866	12.376	2.82357	0.716387		1.29037	2.82357
																		2.36	3.27	0.751592	0.721713		0.343478	0.751592		6.912	8.884	2.20127	0.778028		1.00598	2.20127
																		4.902	7.366	1.56115	0.66549		0.713445	1.56115		5.184	6.752	1.65096	0.767773		0.754488	1.65096
																		7.202	11.02	2.29363	0.653539		1.04819	2.29363		6.732	12.344	2.14395	0.545366		0.979786	2.14395
																		7.076	9.892	2.2535	0.715326		1.02985	2.2535		7.292	10.706	2.32229	0.681113		1.06129	2.32229
																		4.408	6.438	1.40382	0.684685		0.641548	1.40382		4.342	6.212	1.3828	0.69897		0.631942	1.3828
																		13.824	21.134	4.40255	0.654112		2.01197	4.40255		6.42	8.596	2.04459	0.746859		0.934377	2.04459
																		6.404	9.418	2.03949	0.679975		0.932049	2.03949		6.018	8.872	1.91656	0.678314		0.87587	1.91656
																		4.182	6.322	1.33185	0.6615		0.608655	1.33185		6.802	9.29	2.16624	0.732185		0.989974	2.16624
																		5.338	7.066	1.7	0.755449		0.776901	1.7		5.146	7.654	1.63885	0.672328		0.748957	1.63885
																		3.218	4.406	1.02484	0.730368		0.468353	1.02484	ko-4i-9	10.466	15.686	3.33312	0.667219		1.52324	3.33312
																		7.966	11.204	2.53694	0.710996		1.15938	2.53694		10.912	14.298	3.47516	0.763184		1.58815	3.47516
																		5.062	6.39	1.6121	0.792175		0.736732	1.6121		3.988	4.802	1.27006	0.830487		0.58042	1.27006
																	wt-4i-8	5.178	8.884	1.64904	0.582846		0.753615	1.64904		5.216	8.356	1.66115	0.624222		0.759145	1.66115
																		8.45	12.1	2.69108	0.698347		1.22983	2.69108		5.072	6.502	1.61529	0.780068		0.738187	1.61529
																		5.376	9.196	1.7121	0.584602		0.782432	1.7121		3.066	4.648	0.976433	0.659639		0.446231	0.976433
																		5.288	11.06	1.68408	0.478119		0.769624	1.68408		6.126	7.816	1.95096	0.783777		0.891588	1.95096
																		3.278	4	1.04395	0.8195		0.477086	1.04395		6.168	9.228	1.96433	0.668401		0.897701	1.96433
																		6.35	7.738	2.02229	0.820625		0.924189	2.02229		5.754	8.69	1.83248	0.66214		0.837447	1.83248
																		3.218	4.18	1.02484	0.769856		0.468353	1.02484		7.422	9.728	2.36369	0.762952		1.08021	2.36369
																		4.722	8.4	1.50382	0.562143		0.687248	1.50382		8.192	10.004	2.60892	0.818872		1.19228	2.60892
																		6.422	8.696	2.04522	0.7385		0.934668	2.04522		6.116	8.714	1.94777	0.701859		0.890133	1.94777
																		8.32	11.226	2.64968	0.741137		1.21091	2.64968		11.72	17.044	3.73248	0.687632		1.70575	3.73248
																		5.526	8.93	1.75987	0.618813		0.804263	1.75987		9.096	14.498	2.89682	0.627397		1.32385	2.89682
																		7.906	11.894	2.51783	0.664705		1.15065	2.51783		4.086	5.72	1.30127	0.714336		0.594683	1.30127
																		4.226	6.636	1.34586	0.636829		0.615059	1.34586	ko-4i-12	7.53	9.64	2.39809	0.78112		1.09593	2.39809
																		5.582	9.454	1.77771	0.590438		0.812413	1.77771		11.058	15.376	3.52166	0.719173		1.6094	3.52166
																		5.104	8.892	1.62548	0.573999		0.742845	1.62548		3.94	6.296	1.25478	0.625794		0.573434	1.25478
																		9.862	12.932	3.14076	0.762604		1.43533	3.14076		7.278	11.74	2.31783	0.619932		1.05925	2.31783
																		6.878	9.552	2.19045	0.720059		1.00104	2.19045		4.834	7.342	1.53949	0.658404		0.703548	1.53949
																		8.62	10.562	2.74522	0.816133		1.25457	2.74522		5.312	7.116	1.69172	0.746487		0.773117	1.69172
																		3.778	4.724	1.20318	0.799746		0.549856	1.20318		5.522	7.184	1.7586	0.768653		0.803681	1.7586
																	wt-4i-9	2.968	4.444	0.945223	0.667867		0.431968	0.945223		7.222	9.826	2.3	0.734989		1.0511	2.3
																		6.026	9.65	1.91911	0.624456		0.877034	1.91911		8.086	10.878	2.57516	0.743335		1.17685	2.57516
																		6.614	10.848	2.10637	0.609698		0.962612	2.10637		6.392	8.368	2.03567	0.763862		0.930302	2.03567
																		5.284	6.876	1.6828	0.76847		0.769042	1.6828		4.98	6.87	1.58599	0.724891		0.724797	1.58599
																		3.822	5.334	1.2172	0.716535		0.55626	1.2172	ko-4i-13	5.782	10.142	1.8414	0.570105		0.841522	1.8414
																		5.722	7.918	1.82229	0.722657		0.832789	1.82229		6.652	9.852	2.11847	0.675193		0.968143	2.11847
																		4.958	6.992	1.57898	0.709096		0.721595	1.57898		9.798	13.314	3.12038	0.735917		1.42602	3.12038
																		9.088	12.348	2.89427	0.73599		1.32268	2.89427		2.902	4.248	0.924204	0.683145		0.422362	0.924204
																		8.79	11.832	2.79936	0.742901		1.27931	2.79936		4.836	6.238	1.54013	0.775248		0.703839	1.54013
																		7.758	15.178	2.4707	0.511135		1.12911	2.4707		5.504	7.568	1.75287	0.727273		0.801061	1.75287
																		4.194	6.6	1.33567	0.635455		0.610402	1.33567		6.58	10.79	2.09554	0.609824		0.957664	2.09554
																		4.61	6.086	1.46815	0.757476		0.670947	1.46815		12.346	18.14	3.93185	0.680595		1.79686	3.93185
																		3.964	7.382	1.26242	0.536982		0.576927	1.26242		5.274	7.362	1.67962	0.716381		0.767587	1.67962
																		5.286	6.844	1.68344	0.772355		0.769333	1.68344		4.636	5.652	1.47643	0.820241		0.674731	1.47643
																		4.484	7.042	1.42803	0.636751		0.652609	1.42803	ko-4i-15	9.064	11.888	2.88662	0.76245		1.31919	2.88662
																		8.966	11.422	2.85541	0.784976		1.30493	2.85541		5.822	7.65	1.85414	0.761046		0.847343	1.85414
																		6.024	9.532	1.91847	0.631977		0.876743	1.91847		7.004	9.18	2.23057	0.762963		1.01937	2.23057
																		3.23	6.054	1.02866	0.533532		0.4701	1.02866		9.248	13.056	2.94522	0.708333		1.34597	2.94522
																		6.674	9.206	2.12548	0.724962		0.971345	2.12548		4.96	6.542	1.57962	0.758178		0.721887	1.57962
																		4.354	6.254	1.38662	0.696194		0.633688	1.38662		5.594	7.398	1.78153	0.75615		0.81416	1.78153
																	wt-4i-11	4.382	7.422	1.39554	0.590407		0.637763	1.39554	ko-4i-18	5.044	7.578	1.60637	0.665611		0.734112	1.60637
																		4.898	7.55	1.55987	0.648742		0.712863	1.55987		6.322	8.984	2.01338	0.703695		0.920114	2.01338
																		5.682	8.008	1.80955	0.70954		0.826968	1.80955		9.846	14.764	3.13567	0.666892		1.433	3.13567
																		11.264	16.706	3.58726	0.674249		1.63938	3.58726		7.446	10.558	2.37134	0.705247		1.0837	2.37134
																		8.136	10.968	2.59108	0.741794		1.18413	2.59108		5.08	6.252	1.61783	0.81254		0.739352	1.61783
																		11.052	15.746	3.51975	0.701893		1.60853	3.51975		6.762	10.676	2.1535	0.633383		0.984153	2.1535
																		9.776	14.588	3.11338	0.67014		1.42282	3.11338		6.59	8.864	2.09873	0.743457		0.959119	2.09873
																	wt-4i-12	5.652	8.454	1.8	0.668559		0.822601	1.8		3.388	5.112	1.07898	0.662754		0.493095	1.07898
																		9.402	13.196	2.99427	0.712489		1.36838	2.99427		10.93	12.972	3.48089	0.842584		1.59077	3.48089
																		4.478	7.676	1.42611	0.583377		0.651735	1.42611		5.682	8.694	1.80955	0.653554		0.826968	1.80955
																		3.884	6.232	1.23694	0.623235		0.565284	1.23694	ko-4i-19	7.344	10.686	2.33885	0.687254		1.06886	2.33885
																		6.564	9.582	2.09045	0.685034		0.955335	2.09045		3.832	6.23	1.22038	0.615088		0.557716	1.22038
																		2.62	4.658	0.834395	0.562473		0.381319	0.834395		6.84	9.204	2.17834	0.743155		0.995505	2.17834
																		4.248	7.4	1.35287	0.574054		0.618261	1.35287		7.416	10.274	2.36178	0.721822		1.07934	2.36178
																		5.596	9.81	1.78217	0.570438		0.814451	1.78217		6.774	9.34	2.15732	0.725268		0.985899	2.15732
																		6.886	8.648	2.19299	0.796253		1.0022	2.19299		7.542	10.232	2.40191	0.737099		1.09768	2.40191
																	wt-4i-13	9	12.814	2.86624	0.702357		1.30987	2.86624		4.898	5.778	1.55987	0.847698		0.712863	1.55987
																		6.756	10.934	2.15159	0.617889		0.983279	2.15159		2.902	3.436	0.924204	0.844587		0.422362	0.924204
																		5.976	9.636	1.90318	0.620174		0.869757	1.90318		8.168	9.958	2.60127	0.820245		1.18878	2.60127
																		4.172	6.632	1.32866	0.629071		0.6072	1.32866		6.908	9.794	2.2	0.70533		1.0054	2.2
																		7.982	15.462	2.54204	0.516233		1.16171	2.54204		3.312	3.686	1.05478	0.898535		0.482034	1.05478
																		4.398	6.164	1.40064	0.713498		0.640092	1.40064		3.586	4.998	1.14204	0.717487		0.521912	1.14204
																		5.892	8.024	1.87643	0.734297		0.857531	1.87643		6.022	7.448	1.91783	0.808539		0.876452	1.91783
																		4.826	6.946	1.53694	0.694788		0.702384	1.53694		10.414	14.682	3.31656	0.709304		1.51567	3.31656
																		6.398	9.082	2.03758	0.70447		0.931175	2.03758		7.238	10.954	2.3051	0.660763		1.05343	2.3051
																		3.898	7.11	1.2414	0.548242		0.567321	1.2414		5.338	7.038	1.7	0.758454		0.776901	1.7
																		5.274	6.894	1.67962	0.765013		0.767587	1.67962	ko-4i-20	8.742	12.28	2.78408	0.711889		1.27233	2.78408
																		2.98	4.368	0.949045	0.682234		0.433714	0.949045		7.958	10.094	2.53439	0.788389		1.15822	2.53439
																		4.696	8.18	1.49554	0.574083		0.683464	1.49554		13.024	17.05	4.14777	0.763871		1.89553	4.14777
																		11.784	15.454	3.75287	0.762521		1.71506	3.75287		5.702	8.512	1.81592	0.669878		0.829878	1.81592
																		4.37	6.16	1.39172	0.709416		0.636017	1.39172		5.062	7.752	1.6121	0.652993		0.736732	1.6121
																		5.466	7.014	1.74076	0.779299		0.795531	1.74076		4.95	6.49	1.57643	0.762712		0.720431	1.57643
																		4.09	5.31	1.30255	0.770245		0.595265	1.30255		3.81	5.886	1.21338	0.647299		0.554514	1.21338
																		4.728	6.214	1.50573	0.760863		0.688121	1.50573		5.224	6.54	1.66369	0.798777		0.76031	1.66369
																		6.066	9.548	1.93185	0.635316		0.882856	1.93185		5.84	7.372	1.85987	0.792187		0.849963	1.85987
																		3.174	6.128	1.01083	0.51795		0.461949	1.01083		5.866	7.234	1.86815	0.810893		0.853747	1.86815
																		6.774	9.594	2.15732	0.706066		0.985899	2.15732		6.228	8.644	1.98344	0.7205		0.906433	1.98344
																		8.996	11.178	2.86497	0.804795		1.30929	2.86497		3.83	6.794	1.21975	0.563733		0.557425	1.21975
																	wt-4i-14	5.906	9.584	1.88089	0.616235		0.859569	1.88089		5.314	8.448	1.69236	0.629025		0.773408	1.69236
																		2.996	4.37	0.95414	0.685584		0.436043	0.95414	ko-4i-21	6.894	9.292	2.19554	0.741929		1.00336	2.19554
																		4.336	6.744	1.38089	0.642942		0.631069	1.38089		2.43	4.072	0.773885	0.596758		0.353666	0.773885
																		7.992	15.874	2.54522	0.503465		1.16317	2.54522		3.292	5.03	1.04841	0.654473		0.479123	1.04841
																		4.532	6.44	1.44331	0.703727		0.659595	1.44331		5.972	8.82	1.90191	0.677098		0.869175	1.90191
																		6.508	9.28	2.07261	0.701293		0.947185	2.07261		10.76	13.588	3.42675	0.791875		1.56603	3.42675
																		2.63	4.778	0.83758	0.55044		0.382775	0.83758	ko-4i-22	7.384	10.136	2.35159	0.728493		1.07468	2.35159
																		6.66	9.95	2.12102	0.669347		0.969307	2.12102		6.498	8.584	2.06943	0.75699		0.94573	2.06943
																	wt-4i-16	6.436	10.068	2.04968	0.639253		0.936706	2.04968		8.286	11.162	2.63885	0.74234		1.20596	2.63885
																		13.698	19.376	4.36242	0.706957		1.99363	4.36242	ko-4i-23	7.91	9.98	2.51911	0.792585		1.15123	2.51911
																		4.942	7.378	1.57389	0.669829		0.719267	1.57389		9.926	12.788	3.16115	0.776196		1.44465	3.16115
																		3.026	5.77	0.963694	0.524437		0.440409	0.963694		6.458	8.47	2.05669	0.762456		0.939908	2.05669
																		6.346	9.982	2.02102	0.635744		0.923607	2.02102		6.344	8.26	2.02038	0.768039		0.923316	2.02038
																		4.846	6.38	1.54331	0.759561		0.705295	1.54331		9.08	12.058	2.89172	0.753027		1.32152	2.89172
																		4.102	5.232	1.30637	0.784021		0.597012	1.30637		5.31	6.954	1.69108	0.763589		0.772826	1.69108
																		4.248	6.604	1.35287	0.643247		0.618261	1.35287		9.156	11.514	2.91592	0.795206		1.33258	2.91592
																		5.2	7.82	1.65605	0.664962		0.756817	1.65605	ko-4i-24	8.242	11.822	2.62484	0.697175		1.19955	2.62484
																		3.94	5.182	1.25478	0.760324		0.573434	1.25478		2.302	3.588	0.733121	0.641583		0.335037	0.733121
																		3.14	3.766	1	0.833776		0.457001	1		2.956	4.576	0.941401	0.645979		0.430221	0.941401
																		4.572	6.896	1.45605	0.662993		0.665416	1.45605		6.148	7.86	1.95796	0.782188		0.89479	1.95796
																		2.5	4.34	0.796178	0.576037		0.363854	0.796178		6.676	8.048	2.12611	0.829523		0.971636	2.12611
																		9.506	13.978	3.02739	0.680069		1.38352	3.02739		4.342	6.186	1.3828	0.701908		0.631942	1.3828
																	wt-4i-17	9.7	13.508	3.08917	0.718093		1.41175	3.08917		6.57	9.406	2.09236	0.69849		0.956209	2.09236
																		3.902	5.456	1.24268	0.715176		0.567904	1.24268		5.978	10.026	1.90382	0.59625		0.870048	1.90382
																		8.028	10.998	2.55669	0.729951		1.16841	2.55669		6.326	7.924	2.01465	0.798334		0.920696	2.01465
																		11.594	17.634	3.69236	0.65748		1.68741	3.69236		6.172	8.26	1.96561	0.747215		0.898283	1.96561
																		3.092	5.334	0.984713	0.579678		0.450015	0.984713		4.686	6.998	1.49236	0.66962		0.682008	1.49236
																		7.088	11.328	2.25732	0.625706		1.0316	2.25732		9.33	12.042	2.97134	0.774788		1.3579	2.97134
																		7.036	11.034	2.24076	0.637665		1.02403	2.24076	ko-4i-25	5.156	7.524	1.64204	0.685274		0.750413	1.64204
																		4.068	5.548	1.29554	0.733237		0.592063	1.29554		7.078	9.542	2.25414	0.741773		1.03014	2.25414
																		3.034	4.37	0.966242	0.694279		0.441573	0.966242		7.72	11.214	2.4586	0.688425		1.12358	2.4586
																		4.138	6.44	1.31783	0.642547		0.602251	1.31783		6.976	9.762	2.22166	0.714608		1.0153	2.22166
																	wt-4i-19	10.16	13.994	3.23567	0.726025		1.4787	3.23567		4.24	5.982	1.35032	0.708793		0.617097	1.35032
																		5.022	6.87	1.59936	0.731004		0.73091	1.59936		3.028	4.772	0.964331	0.634535		0.4407	0.964331
																		3.31	6.14	1.05414	0.539088		0.481743	1.05414		6.64	9.254	2.11465	0.717528		0.966397	2.11465
																		2.432	4.614	0.774522	0.527091		0.353957	0.774522		4.232	7.076	1.34777	0.598078		0.615932	1.34777
																		4.414	6.004	1.40573	0.735177		0.642421	1.40573		4.446	7.476	1.41592	0.594703		0.647078	1.41592
																	wt-4i-20	4.556	7.03	1.45096	0.64808		0.663088	1.45096		13.358	18.558	4.25414	0.719797		1.94415	4.25414
																		9.974	13.738	3.17643	0.726015		1.45163	3.17643		15.974	22.654	5.08726	0.705129		2.32488	5.08726
																		4.038	5.474	1.28599	0.737669		0.587697	1.28599		9.494	19.792	3.02357	0.479689		1.38177	3.02357
																		7.06	11.216	2.24841	0.629458		1.02752	2.24841	ko-4i-29	6.7	10.782	2.13376	0.621406		0.975129	2.13376
																		7.972	11.574	2.53885	0.688785		1.16026	2.53885		3.898	5.498	1.2414	0.708985		0.567321	1.2414
																		4.32	6.448	1.3758	0.669975		0.62874	1.3758		5.822	7.42	1.85414	0.784636		0.847343	1.85414
																		3.728	7.138	1.18726	0.522275		0.542579	1.18726		6.542	9.28	2.08344	0.704957		0.952133	2.08344
																		10.46	14.358	3.33121	0.728514		1.52237	3.33121		6.292	9.574	2.00382	0.657197		0.915748	2.00382
																		3.096	4.306	0.985987	0.718997		0.450597	0.985987		6.408	8.856	2.04076	0.723577		0.932631	2.04076
																		4.25	5.51	1.3535	0.771325		0.618552	1.3535		4.17	7.026	1.32803	0.59351		0.606909	1.32803
																		8.238	11.144	2.62357	0.739232		1.19897	2.62357		4.464	5.99	1.42166	0.745242		0.649698	1.42166
																		6.724	8.476	2.1414	0.793299		0.978622	2.1414		3.806	6.116	1.2121	0.622302		0.553932	1.2121
																		8.75	11.674	2.78662	0.749529		1.27349	2.78662		8.698	10.74	2.77006	0.80987		1.26592	2.77006
																	wt-4i-22	4.648	7.31	1.48025	0.635841		0.676478	1.48025		10.202	13.892	3.24904	0.734379		1.48482	3.24904
																		5.208	7.204	1.6586	0.722932		0.757981	1.6586		5.854	6.718	1.86433	0.87139		0.852001	1.86433
																		6.818	12.536	2.17134	0.543874		0.992303	2.17134		7.71	10.06	2.45541	0.766402		1.12213	2.45541
																		6.426	10.538	2.0465	0.609793		0.935251	2.0465		6.726	8.838	2.14204	0.761032		0.978913	2.14204
																		7.088	11.588	2.25732	0.611667		1.0316	2.25732	ko-4i-34	4.062	5.542	1.29363	0.732948		0.59119	1.29363
																		7.936	10.65	2.52739	0.745164		1.15502	2.52739		5.5	6.804	1.75159	0.808348		0.800479	1.75159
																		5.948	8.926	1.89427	0.666368		0.865682	1.89427		10.968	13.806	3.49299	0.794437		1.5963	3.49299
																		3.344	5.398	1.06497	0.619489		0.486691	1.06497		5.58	7.988	1.77707	0.698548		0.812122	1.77707
																		2.154	4.266	0.685987	0.504923		0.313497	0.685987		7.118	10.132	2.26688	0.702527		1.03597	2.26688
																		3.068	4.266	0.97707	0.719175		0.446522	0.97707		5.804	7.734	1.84841	0.750453		0.844724	1.84841
																		4.31	5.54	1.37261	0.777978		0.627285	1.37261		7.104	8.914	2.26242	0.796949		1.03393	2.26242
																		6.758	9.726	2.15223	0.694839		0.98357	2.15223		4.47	5.704	1.42357	0.783661		0.650571	1.42357
																		6.132	9.866	1.95287	0.621528		0.892461	1.95287		8.156	11.668	2.59745	0.699006		1.18704	2.59745
																	wt-4i-23	4.45	6.55	1.4172	0.679389		0.64766	1.4172		8.76	12.476	2.78981	0.702148		1.27494	2.78981
																		3.026	5.076	0.963694	0.596139		0.440409	0.963694		9.04	14.222	2.87898	0.635635		1.3157	2.87898
																		5.998	8.986	1.91019	0.667483		0.872959	1.91019	ko-4i-35	16.166	22.184	5.14841	0.728723		2.35283	5.14841
																		6.976	11.538	2.22166	0.604611		1.0153	2.22166		9.638	13.786	3.06943	0.699115		1.40273	3.06943
																		3.008	4.45	0.957962	0.675955		0.437789	0.957962		10.796	14.68	3.43822	0.735422		1.57127	3.43822
																		2.398	4.028	0.763694	0.595333		0.349009	0.763694		8.13	10.39	2.58917	0.782483		1.18325	2.58917
																		6.956	10.806	2.21529	0.643716		1.01239	2.21529		8.02	14.79	2.55414	0.542258		1.16724	2.55414
																		4.376	6.466	1.39363	0.676771		0.63689	1.39363	ko-4i-36	5.074	7.264	1.61592	0.698513		0.738478	1.61592
																		6.97	9.238	2.21975	0.754492		1.01443	2.21975		6.244	7.97	1.98854	0.783438		0.908762	1.98854
																		7.592	11.2	2.41783	0.677857		1.10495	2.41783		10.644	13.284	3.38981	0.801265		1.54915	3.38981
																		8.186	11.716	2.60701	0.698703		1.1914	2.60701		6.31	8.292	2.00955	0.760974		0.918368	2.00955
																		4.596	6.448	1.46369	0.712779		0.668909	1.46369		5.368	6.988	1.70955	0.768174		0.781268	1.70955
																		3.038	4.262	0.967516	0.712811		0.442156	0.967516		5.362	8.5	1.70764	0.630824		0.780394	1.70764
																		8.072	11.094	2.5707	0.727601		1.17481	2.5707		9.36	17.682	2.98089	0.529352		1.36227	2.98089
																		5.862	8.804	1.86688	0.665834		0.853165	1.86688	ko-4i-a	5.624	7.32	1.79108	0.768306		0.818526	1.79108
																		8.718	11.862	2.77643	0.734952		1.26883	2.77643		3.246	4.528	1.03376	0.716873		0.472428	1.03376
																	wt-4i-24	5.77	8.982	1.83758	0.642396		0.839775	1.83758		4.458	6.184	1.41975	0.720893		0.648825	1.41975
																		7.86	12.042	2.50318	0.652715		1.14396	2.50318		11.316	15.694	3.60382	0.72104		1.64695	3.60382
																		4.654	6.9	1.48217	0.674493		0.677351	1.48217		6.284	11.398	2.00127	0.551325		0.914584	2.00127
																		2.97	5	0.94586	0.594		0.432259	0.94586	v4ko-3i-1294	0.696214	11.9712
																		7.614	9.832	2.42484	0.77441		1.10815	2.42484		8.27429	10.8629	2.63512	0.761705		0.948572	2.07565
																		7.016	10.902	2.23439	0.643552		1.02112	2.23439		8.31287	11.0242	2.64741	0.754057		0.952995	2.08532
																		4.126	6.372	1.31401	0.64752		0.600505	1.31401		7.26412	8.95826	2.31341	0.810885		0.832765	1.82224
																		10.252	14.266	3.26497	0.718632		1.49209	3.26497		10.6629	14.4721	3.39584	0.736791		1.22241	2.67485
																		4.216	6.73	1.34268	0.626449		0.613604	1.34268		6.51701	8.8355	2.07548	0.737594		0.747116	1.63482
																		4.618	6.202	1.4707	0.744599		0.672111	1.4707		13.7215	17.9621	4.3699	0.763913		1.57304	3.4421
																		4.088	5.564	1.30191	0.734723		0.594974	1.30191		16.4574	21.9993	5.2412	0.748087		1.88669	4.12841
																		4.682	5.768	1.49108	0.81172		0.681426	1.49108		12.3009	16.1522	3.9175	0.761564		1.41019	3.08575
																		3.104	5.138	0.988535	0.604126		0.451761	0.988535		10.6489	12.9323	3.39137	0.823434		1.2208	2.67133
																		4.57	6.436	1.45541	0.710068		0.665125	1.45541		4.57033	7.21852	1.45552	0.633139		0.523946	1.14649
																		8.554	11.884	2.7242	0.719791		1.24496	2.7242		11.1575	21.7222	3.55334	0.513644		1.2791	2.79891
																		4.912	7.292	1.56433	0.673615		0.714901	1.56433		14.1705	18.9127	4.51289	0.749258		1.62451	3.55473
																		6.294	9.234	2.00446	0.681611		0.916039	2.00446		9.6738	13.2971	3.08083	0.727513		1.10901	2.42672
																	wt-4i-26	2.316	3.44	0.73758	0.673256		0.337074	0.73758		8.48474	11.3714	2.70215	0.746144		0.972698	2.12844
																		5.878	8.554	1.87197	0.687164		0.855494	1.87197		12.6342	18.0042	4.02362	0.701734		1.44839	3.16934
																		5.214	8.09	1.66051	0.644499		0.758854	1.66051		10.1473	13.3848	3.23163	0.758124		1.1633	2.5455
																		5.538	8.528	1.76369	0.64939		0.80601	1.76369		8.64609	11.0979	2.75353	0.779077		0.991195	2.16891
																		5.274	8.058	1.67962	0.654505		0.767587	1.67962		9.537	12.7429	3.03726	0.748417		1.09333	2.3924
																		4.384	6.52	1.39618	0.672393		0.638055	1.39618		7.33427	11.9747	2.33575	0.612478		0.840807	1.83984
																		5.078	9.408	1.6172	0.539753		0.73906	1.6172		2.90074	4.35987	0.923801	0.665326		0.332543	0.727664
																		10.128	14.516	3.22548	0.697713		1.47405	3.22548		4.38443	6.08909	1.39631	0.720046		0.502634	1.09985
																		4.976	7.394	1.58471	0.672978		0.724215	1.58471		6.03999	9.26692	1.92356	0.651779		0.692429	1.51516
																		5.756	8.798	1.83312	0.65424		0.837738	1.83312		9.25289	12.1712	2.94678	0.760231		1.06076	2.32113
																		7.692	10.6	2.44968	0.72566		1.11951	2.44968		8.15503	10.691	2.59714	0.762795		0.9349	2.04573
																		9.184	12.364	2.92484	0.742802		1.33665	2.92484		12.578	15.1526	4.00575	0.830093		1.44196	3.15526
																		6.506	9.452	2.07197	0.68832		0.946894	2.07197	v4ko-3i-1295	5.05086	9.81059	1.60855	0.514837		0.579035	1.26703
																		8.14	10.732	2.59236	0.758479	2.18818	1.18471	2.59236		9.50193	12.9113	3.02609	0.735941		1.08931	2.3836
																		8.68	12.314	2.76433	0.704889	2.18818	1.2633	2.76433		8.53736	11.7503	2.7189	0.726567		0.97873	2.14164
																	wt-2i-1268	9.56156	14.7492	3.04508	0.648276		1.09615	2.39856		6.61172	9.72992	2.10564	0.679524		0.757973	1.65858
																		5.36654	8.27429	1.70909	0.64858		0.615224	1.34622		12.115	14.7878	3.8583	0.81926		1.38888	3.03912
																		3.64083	4.86145	1.1595	0.748918		0.417388	0.913319		8.19362	10.9961	2.60943	0.745136		0.939323	2.05541
																		18.597	24.3739	5.92261	0.762987		2.13197	4.66514		15.2718	18.4777	4.86364	0.8265		1.75078	3.83101
																		5.6261	7.0712	1.79175	0.795635		0.64498	1.41133		12.4132	15.5103	3.95324	0.800317		1.42306	3.11391
																		7.32725	13.1603	2.33352	0.55677		0.840003	1.83808		11.6065	15.8436	3.69632	0.732566		1.33057	2.91153
																		17.8078	26.4679	5.67127	0.672807		2.0415	4.46717		10.0561	17.3869	3.20259	0.578374		1.15284	2.52263
																		5.11049	8.75482	1.62754	0.583734		0.585871	1.28199		5.4893	8.05682	1.74819	0.681323		0.629298	1.37702
																		12.6131	17.5026	4.01692	0.720641		1.44598	3.16406		11.8835	16.7204	3.78457	0.71072		1.36234	2.98105
																		8.1866	11.7362	2.6072	0.697549		0.938519	2.05365		3.3006	5.98737	1.05115	0.55126		0.378383	0.827971
																		4.05823	7.08523	1.29243	0.572772		0.465238	1.01803		12.7254	17.4149	4.05266	0.730715		1.45885	3.19222
																		11.0067	16.5416	3.50531	0.665394		1.26181	2.76107		6.45738	9.01087	2.05649	0.716621		0.74028	1.61987
																		4.70011	8.03928	1.49685	0.584642		0.538824	1.17904		10.3788	13.8969	3.30535	0.746845		1.18984	2.60358
																		3.10067	5.65065	0.987473	0.548727		0.355463	0.777817		6.17678	8.95475	1.96713	0.689777		0.708111	1.54948
																		3.91792	6.60119	1.24775	0.593518		0.449154	0.98283		5.46475	7.01508	1.74037	0.779		0.626483	1.37086
																		8.52683	12.6412	2.71555	0.674528		0.977523	2.139		13.5917	18.2918	4.32857	0.743049		1.55817	3.40955
																	wt-2i-1269	9.52999	13.739	3.03503	0.693643		1.09253	2.39064		12.3009	15.8716	3.9175	0.775028		1.41019	3.08575
																		9.54051	14.7176	3.03838	0.648236		1.09373	2.39328		11.5328	16.1487	3.67286	0.714162		1.32213	2.89306
																		6.17678	8.76885	1.96713	0.7044		0.708111	1.54948		9.52999	11.617	3.03503	0.82035		1.09253	2.39064
																		11.3048	14.9772	3.60026	0.754801		1.29599	2.83586		5.5805	9.14416	1.77723	0.61028		0.639753	1.39989
																		7.06419	11.3294	2.24974	0.623529		0.809845	1.77209		3.89688	5.77692	1.24104	0.67456		0.446741	0.977551
																		11.4381	16.2189	3.6427	0.705234		1.31127	2.8693		5.56647	8.41459	1.77276	0.661526		0.638145	1.39638
																		12.0449	16.5556	3.83595	0.727542		1.38084	3.02152		4.15994	5.33848	1.32482	0.779238		0.4769	1.04354
																		4.84742	7.37987	1.54376	0.656844		0.555713	1.216		7.77973	12.6377	2.47762	0.615598		0.891874	1.95158
																		3.91091	7.02911	1.24551	0.556387		0.44835	0.98107		7.40793	8.95475	2.35921	0.827262		0.849251	1.85831
																		5.84707	8.38302	1.86212	0.69749		0.670313	1.46677	v4ko-3i-1296	12.4939	17.7166	3.97894	0.705207		1.43231	3.13415
																	wt-2i-1271	9.2564	11.838	2.9479	0.781926		1.06116	2.32201		11.1364	15.5209	3.54664	0.717514		1.27669	2.79363
																		6.94142	9.23886	2.21064	0.751329		0.795771	1.74129		13.9495	20.1508	4.44251	0.692254		1.59918	3.4993
																		8.2322	11.5398	2.62172	0.713374		0.943746	2.06509		8.61452	13.0025	2.74348	0.66253		0.987576	2.16099
																		16.3978	22.2098	5.22222	0.738313		1.87985	4.11346		5.89267	8.14802	1.87665	0.723203		0.675541	1.4782
																		16.994	25.577	5.41211	0.664427		1.94821	4.26304		15.7489	20.0912	5.01556	0.783869		1.80546	3.95068
																		10.2105	15.0649	3.25174	0.677765		1.17053	2.56134		4.71414	6.19081	1.50132	0.761473		0.540432	1.18256
																		4.85093	8.30235	1.54488	0.584284		0.556115	1.21688		10.4805	13.2269	3.33775	0.792363		1.2015	2.62909
																		4.31428	7.71308	1.37397	0.559345		0.494592	1.08226		15.3595	20.249	4.89157	0.758531		1.76083	3.85301
																		4.45458	6.53806	1.41866	0.68133		0.510677	1.11745		12.7078	16.8327	4.04708	0.754949		1.45684	3.18782
																		9.52999	13.8022	3.03503	0.69047		1.09253	2.39064		10.1719	12.4202	3.23945	0.818978		1.16611	2.55166
																		11.0137	17.7447	3.50754	0.620676		1.26262	2.76283		5.06489	6.86777	1.61302	0.737487		0.580643	1.27055
																		9.07401	11.8906	2.88981	0.763127		1.04025	2.27626		3.47948	5.01228	1.10811	0.694192		0.398891	0.872845
																		6.31007	7.87443	2.00958	0.801336		0.723391	1.58291		6.85724	9.36864	2.18384	0.731936		0.78612	1.72017
																		5.67169	8.75482	1.80627	0.647837		0.650208	1.42277		4.06875	6.25745	1.29578	0.650224		0.466445	1.02067
																		8.47773	11.0944	2.69991	0.764148		0.971894	2.12668		9.3511	12.1606	2.97806	0.768965		1.07202	2.34577
																		4.32831	7.39039	1.37844	0.585667		0.496201	1.08578		8.11645	10.6243	2.58486	0.763948		0.930477	2.03605
																	wt-2i-1272	12.7639	17.8323	4.06495	0.715775		1.46327	3.2019		6.46089	9.05296	2.05761	0.713677		0.740682	1.62075
																		7.20098	11.2206	2.29331	0.641763		0.825527	1.8064		7.0677	8.06033	2.25086	0.876849		0.810247	1.77297
																		10.677	14.7597	3.4003	0.723384		1.22402	2.67837		3.9986	5.65416	1.27344	0.707196		0.458403	1.00307
																		10.2911	14.4686	3.27743	0.711273		1.17978	2.58158		9.77201	12.1817	3.11211	0.802188		1.12027	2.45136
																		8.15854	11.9011	2.59826	0.685529		0.935302	2.04661		13.5777	19.0389	4.32411	0.713154		1.55656	3.40603
																		12.7569	18.2006	4.06272	0.700906		1.46247	3.20014	v4ko-3i-1297	9.76149	13.3251	3.10875	0.732561		1.11907	2.44872
																		5.37706	8.48825	1.71244	0.633471		0.616431	1.34886		9.82813	15.9593	3.12998	0.615824		1.12671	2.46543
																		2.8376	4.17397	0.903695	0.679832		0.325305	0.711826		8.93722	12.0203	2.84625	0.743507		1.02457	2.24194
																		7.54121	11.3925	2.40166	0.661946		0.864531	1.89175		7.98667	10.2736	2.54353	0.777398		0.915599	2.0035
																		4.50368	7.75517	1.43429	0.580733		0.516306	1.12977		7.74816	9.38267	2.46757	0.825794		0.888255	1.94366
																		3.19186	6.49947	1.01652	0.491096		0.365918	0.800694		5.31042	6.40477	1.69122	0.829135		0.608791	1.33214
																		3.44441	5.65416	1.09694	0.609181		0.39487	0.864046		8.84602	10.6419	2.8172	0.831246		1.01412	2.21907
																		5.812	10.0631	1.85095	0.577553		0.666292	1.45797		6.41529	10.2631	2.04309	0.625085		0.735455	1.60931
																		7.19747	10.0281	2.29219	0.717733		0.825125	1.80552		1.96422	3.08664	0.625549	0.636364		0.22518	0.492735
																		3.46194	7.49211	1.10253	0.462079		0.39688	0.868445		5.114	6.89933	1.62866	0.74123		0.586273	1.28287
																		5.42266	7.31322	1.72696	0.741487		0.621658	1.3603		15.7769	19.7685	5.0245	0.798084		1.80868	3.95772
																		4.73518	6.66082	1.50802	0.7109		0.542845	1.18784		10.1333	13.2234	3.22716	0.766313		1.16169	2.54198
																		3.97054	7.54823	1.2645	0.526022		0.455186	0.996028		15.8225	20.1368	5.03902	0.785752		1.81391	3.96916
																		5.78043	7.43248	1.8409	0.777725		0.662673	1.45005		10.7752	14.6545	3.43158	0.73528		1.23527	2.703
																		12.4272	16.3802	3.95771	0.758672		1.42467	3.11743		9.03192	11.2557	2.87641	0.802431		1.03543	2.2657
																	wt-2i-1273	5.54893	7.7201	1.76718	0.718764		0.636134	1.39198		5.51385	8.76535	1.756	0.629052		0.632113	1.38318
																		10.0316	13.718	3.19477	0.731271		1.15003	2.51647		10.6033	14.3283	3.37685	0.740024		1.21557	2.65989
																		5.71028	10.4069	1.81856	0.548702		0.654631	1.43245		7.27113	11.4732	2.31565	0.633751		0.833569	1.824
																		11.859	17.2045	3.77675	0.689297		1.35953	2.97489		9.25991	13.1919	2.94902	0.701941		1.06156	2.32289
																		16.6152	21.2943	5.29147	0.780267		1.90478	4.16801		7.04665	9.15468	2.24416	0.769732		0.807834	1.76769
																		15.1245	19.8807	4.81673	0.760762		1.73389	3.79406		8.88811	11.7222	2.83061	0.758229		1.01894	2.22963
																		3.07261	6.42932	0.978537	0.477905		0.352246	0.770778		8.3269	11.0523	2.65188	0.753412		0.954603	2.08884
																		10.4875	14.5879	3.33998	0.718923		1.2023	2.63085	v4ko-3i-1299	14.8965	21.4276	4.74412	0.695204		1.70775	3.73687
																		18.7303	24.0091	5.96505	0.780131		2.14725	4.69858		7.0712	9.17222	2.25198	0.770937		0.810649	1.77385
																		12.6447	17.2922	4.02697	0.731237		1.4496	3.17198		15.57	20.463	4.95859	0.760884		1.78496	3.9058
																		5.00526	9.63171	1.59403	0.519665		0.573807	1.25559		14.0512	18.0744	4.47491	0.777411		1.61084	3.52481
																		11.0067	16.766	3.50531	0.656485		1.26181	2.76107		17.9025	24.5458	5.70143	0.729351		2.05236	4.49093
																		5.6296	7.93055	1.79287	0.709863		0.645383	1.41221		9.30551	14.8474	2.96354	0.626742		1.06679	2.33433
																		12.4027	19.5195	3.94989	0.6354		1.42185	3.11127		12.9533	16.7029	4.12527	0.775514		1.48498	3.24941
																		17.0361	22.3325	5.42552	0.76284		1.95304	4.27359		9.21431	12.6201	2.93449	0.730128		1.05634	2.31145
																		6.26096	8.74781	1.99394	0.715718		0.717762	1.57059		4.47562	7.38337	1.42536	0.606176		0.513089	1.12273
																		6.25044	7.34479	1.99059	0.851003		0.716556	1.56795		4.66854	6.19081	1.4868	0.754108		0.535205	1.17113
																		3.84777	6.31007	1.22541	0.609783		0.441112	0.965232		8.88811	11.631	2.83061	0.764174		1.01894	2.22963
																	wt-2i-1274	3.44791	7.68853	1.09806	0.448449		0.395272	0.864926		7.906	11.1785	2.51783	0.707248		0.90635	1.98326
																		17.671	25.2753	5.6277	0.69914		2.02582	4.43285		18.0217	24.0723	5.73941	0.748652		2.06603	4.52084
																		6.96247	9.43178	2.21735	0.738193		0.798183	1.74657		7.56927	9.45633	2.4106	0.800445		0.867748	1.89879
																		11.3504	17.3799	3.61478	0.653078		1.30122	2.8473		5.96282	7.55174	1.89899	0.789596		0.683583	1.4958
																		6.52753	10.3087	2.07883	0.633209		0.748322	1.63746		4.62645	6.47141	1.47339	0.714905		0.53038	1.16057
																		4.84391	7.94107	1.54265	0.609982		0.55531	1.21512		5.96984	9.3932	1.90122	0.635549		0.684387	1.49756
																		2.83409	4.56331	0.902577	0.621061		0.324903	0.710946	v4ko-3i-1300	10.8874	15.3981	3.46733	0.707062		1.24814	2.73116
																		16.7345	21.4626	5.32945	0.779703		1.91845	4.19792		16.3416	21.4346	5.20434	0.762396		1.87342	4.09938
																		5.57348	7.98667	1.77499	0.697848		0.638949	1.39814		5.91371	10.3999	1.88335	0.568634		0.677953	1.48348
																		4.59488	9.87373	1.46334	0.465364		0.526761	1.15265		11.1715	14.4756	3.55781	0.771747		1.28071	2.80243
																		11.4346	17.1203	3.64159	0.667896		1.31087	2.86842		5.25079	7.07822	1.67223	0.741824		0.601955	1.31719
																	wt-2i-1275	9.16521	12.3711	2.91886	0.740856		1.05071	2.29914		3.29709	4.49667	1.05003	0.733229		0.377981	0.827091
																		4.46159	7.01157	1.42089	0.636318		0.511481	1.11921		3.97054	6.7906	1.2645	0.584711		0.455186	0.996028
																		12.3009	16.3522	3.9175	0.752252		1.41019	3.08575		13.8478	18.4918	4.41012	0.748862		1.58752	3.47378
																		4.84391	9.28095	1.54265	0.52192		0.55531	1.21512		4.0933	6.20133	1.3036	0.660068		0.469259	1.02682
																		10.4244	14.6124	3.31988	0.713394		1.19506	2.61501		5.49632	7.21852	1.75042	0.761419		0.630102	1.37878
																		5.04384	7.94107	1.60632	0.635159		0.578231	1.26527		8.7443	10.5717	2.78481	0.82714		1.00245	2.19355
																		5.89267	8.91968	1.87665	0.660637		0.675541	1.4782		8.44967	10.7892	2.69098	0.78316		0.968677	2.11964
																		5.21922	6.45037	1.66217	0.809135		0.598336	1.30927		4.59839	7.00807	1.46445	0.656156		0.527163	1.15353
																		5.55244	8.54437	1.76829	0.649836		0.636536	1.39286		14.8299	17.8008	4.72289	0.833103		1.70011	3.72015
																		14.1529	19.6177	4.5073	0.721438		1.6225	3.55033		17.5132	23.9776	5.57744	0.730398		2.00772	4.39326
																		7.59383	12.2553	2.41842	0.619634		0.870563	1.90495		13.8162	19.551	4.40007	0.706674		1.5839	3.46586
																		5.47176	7.66749	1.7426	0.713632		0.627288	1.37262		7.07822	9.2564	2.25421	0.764684		0.811453	1.77561
																		8.99684	14.3879	2.86524	0.625305		1.03141	2.2569		6.85724	8.95826	2.18384	0.765466		0.78612	1.72017
																		11.175	15.3876	3.55893	0.726237		1.28111	2.80331		12.4307	15.9874	3.95883	0.777534		1.42507	3.11831
																		7.49912	10.1719	2.38826	0.737241		0.859706	1.88119		7.38688	9.18976	2.35251	0.803817		0.846838	1.85303
																		7.14135	9.302	2.27432	0.767722		0.818691	1.79144		9.35812	13.2199	2.98029	0.70788		1.07282	2.34753
																		7.93757	12.6307	2.52789	0.628437		0.909969	1.99118		7.84988	9.84567	2.49996	0.797292		0.899917	1.96918
																		11.375	16.026	3.6226	0.709783		1.30403	2.85346		6.06103	8.02525	1.93026	0.755245		0.694842	1.52044
																		4.97019	9.42126	1.58286	0.52755		0.569786	1.2468	v4ko-3i-1301	32.8972	39.2845	10.4768	0.837411		3.77137	8.25243
																		10.0175	13.5391	3.1903	0.739896		1.14842	2.51295		10.7015	13.704	3.40812	0.780906		1.22683	2.68453
																		9.32655	12.5079	2.97024	0.745653		1.0692	2.33961		9.91231	15.7629	3.15679	0.628838		1.13636	2.48655
																		8.33392	10.0737	2.65411	0.827298		0.955407	2.0906		16.9379	25.0403	5.39424	0.676425		1.94178	4.24896
																	wt-2i-1276	4.41249	8.21115	1.40525	0.537377		0.505851	1.10689		6.11715	8.16906	1.94814	0.748819		0.701275	1.53452
																		3.37776	6.46791	1.07572	0.522234		0.38723	0.847328		9.42126	12.4272	3.0004	0.758115		1.08006	2.36337
																		18.8636	26.496	6.0075	0.711941		2.16253	4.73201		13.6478	16.5275	4.34645	0.825764		1.5646	3.42363
																		10.3297	14.8615	3.28972	0.695067		1.18421	2.59126		19.9649	26.061	6.35826	0.766083		2.2888	5.0083
																		12.4377	18.4041	3.96106	0.675815		1.42587	3.12007		2.22729	4.23009	0.709328	0.526534		0.255338	0.558726
																		6.46089	8.75132	2.05761	0.738277		0.740682	1.62075		4.94213	7.38337	1.57393	0.669359		0.566569	1.23976
																		12.0309	16.4153	3.83149	0.732906		1.37923	3.018	v4ko-3i-1302	16.3872	21.5924	5.21886	0.758934		1.87865	4.11082
																		19.0845	23.9039	6.07788	0.798386		2.18787	4.78745		9.86671	13.1287	3.14227	0.751536		1.13113	2.47511
																		7.60084	10.2946	2.42065	0.73833		0.871367	1.90671		5.38057	8.15503	1.71356	0.659785		0.616833	1.34974
																		6.22939	8.99684	1.98388	0.692398		0.714143	1.56267		6.49947	10.1754	2.0699	0.638745		0.745105	1.63042
																		4.25114	7.81831	1.35387	0.543742		0.487354	1.06642		10.1157	15.4858	3.22158	0.653228		1.15968	2.53758
																		5.63311	8.73729	1.79398	0.644721		0.645785	1.41309		4.56682	7.09926	1.4544	0.643281		0.523544	1.14561
																		11.41	15.9523	3.63377	0.715259		1.30806	2.86226		6.0014	8.73027	1.91127	0.687425		0.688006	1.50548
																		10.9716	14.672	3.49414	0.747789		1.25779	2.75228		3.18485	3.84076	1.01428	0.829224		0.365114	0.798934
																		7.81831	10.9225	2.48991	0.7158		0.896298	1.96126		4.6054	5.38758	1.46669	0.854818		0.527967	1.15529
																		3.21992	5.26131	1.02545	0.612		0.369135	0.807733		7.17292	10.1263	2.28437	0.708348		0.82231	1.79936
																		9.44932	13.4444	3.00934	0.702844		1.08328	2.37041		11.859	15.5279	3.77675	0.763723		1.35953	2.97489
																		8.21817	12.1256	2.61725	0.677755		0.942138	2.06157		4.5563	7.51666	1.45105	0.60616		0.522338	1.14297
																		11.8309	16.5556	3.76781	0.714619		1.35631	2.96785		3.52508	4.36689	1.12264	0.807229		0.404118	0.884283
																		4.25816	7.17643	1.3561	0.593353		0.488159	1.06818		16.766	20.3893	5.33951	0.822295		1.92207	4.20584
																		9.01438	11.7818	2.87082	0.765109		1.03342	2.2613		5.17362	8.00772	1.64765	0.64608		0.593109	1.29783
																	wt-2i-1277	4.63346	7.15538	1.47562	0.647549		0.531184	1.16233		8.15854	10.9295	2.59826	0.74647		0.935302	2.04661
																		6.9765	9.29148	2.22182	0.750849		0.799792	1.75009	v4ko-3i-1303	17.0922	23.6549	5.44339	0.722568		1.95947	4.28767
																		11.3504	17.201	3.61478	0.659869		1.30122	2.8473		10.3332	14.0687	3.29083	0.73448		1.18461	2.59214
																		6.68187	10.2841	2.12798	0.649727		0.766015	1.67618		7.47808	9.82112	2.38155	0.761429		0.857293	1.87591
																		14.3494	19.1196	4.56986	0.750504		1.64502	3.5996		3.46896	5.19116	1.10476	0.668243		0.397684	0.870205
																		3.31463	7.12382	1.05561	0.465288		0.379992	0.83149		7.93757	11.5644	2.52789	0.686382		0.909969	1.99118
																		8.14802	12.5886	2.59491	0.647256		0.934096	2.04397		21.7152	29.0214	6.91566	0.748248		2.48945	5.44736
																		6.59418	9.92985	2.10006	0.664076		0.755962	1.65418		12.3185	15.3911	3.92308	0.800365		1.4122	3.09015
																		7.47106	10.7752	2.37932	0.693359		0.856489	1.87415		4.51421	5.96282	1.43765	0.757059		0.517512	1.13241
																		7.61487	9.68081	2.42512	0.786594		0.872975	1.91023	v4ko-3i-1305	15.9102	21.8204	5.06694	0.729143		1.82396	3.99115
																		6.79761	9.86671	2.16485	0.688944		0.779284	1.70521		2.00982	3.37425	0.64007	0.595634		0.230408	0.504173
																		18.2322	23.974	5.80643	0.760497		2.09015	4.57364		7.03613	10.2771	2.2408	0.684642		0.806628	1.76505
																		14.5703	21.9081	4.64023	0.665066		1.67035	3.65504		12.8972	17.1203	4.1074	0.753329		1.47855	3.23533
																		4.87899	6.17327	1.55382	0.790341		0.559332	1.22392		14.1424	18.611	4.50395	0.759894		1.6213	3.54769
																		3.36373	5.47878	1.07125	0.613956		0.385621	0.843808		6.01193	8.20414	1.91463	0.732792		0.689212	1.50812
																		6.14521	8.18309	1.95707	0.750964		0.704492	1.54156		3.11119	5.78043	0.990825	0.538228		0.356669	0.780457
																	wt-2i-1281	12.9604	18.4181	4.1275	0.703675		1.48579	3.25117		14.7738	19.7089	4.70502	0.7496		1.69368	3.70607
																		8.4181	11.6415	2.68092	0.723109		0.965058	2.11172		12.8762	17.7622	4.1007	0.724921		1.47614	3.23005
																		13.932	21.4241	4.43693	0.650295		1.59717	3.4949		10.7717	13.9635	3.43046	0.771414		1.23487	2.70212
																		8.91266	11.5082	2.83843	0.774459		1.02176	2.23578		6.78709	9.17573	2.16149	0.739679		0.778078	1.70257
																		3.90039	7.16591	1.24216	0.544298		0.447144	0.978431		5.45773	7.40793	1.73813	0.736742		0.625679	1.3691
																		9.81059	14.8229	3.12439	0.661855		1.12469	2.46103		16.3697	21.5573	5.21328	0.759356		1.87664	4.10642
																		4.00561	7.208	1.27567	0.555718		0.459207	1.00483		7.46054	9.79656	2.37597	0.761547		0.855283	1.87151
																		9.44581	12.3711	3.00822	0.763538		1.08288	2.36953		4.73518	7.443	1.50802	0.636192		0.542845	1.18784
																		5.24027	7.2571	1.66887	0.722088		0.600749	1.31455		12.8341	16.6678	4.08729	0.769992		1.47131	3.21949
																		5.21571	8.43213	1.66106	0.618552		0.597934	1.30839		13.5847	18.8776	4.32634	0.719621		1.55736	3.40779
																		11.3329	16.5661	3.60919	0.684099		1.29921	2.8429		6.92389	8.98632	2.20506	0.770492		0.79376	1.73689
																		4.10382	8.07085	1.30695	0.508475		0.470466	1.02946		7.81831	10.0491	2.48991	0.77801		0.896298	1.96126
																		16.5345	22.1957	5.26578	0.744943		1.89553	4.14777		8.64258	11.403	2.75241	0.757921		0.990793	2.16803
																		12.5921	17.9095	4.01021	0.703094		1.44357	3.15878		8.00772	10.484	2.55023	0.763801		0.918011	2.00877
																		7.15538	10.8278	2.27878	0.660836		0.820299	1.79496	v4ko-3i-1306	10.712	14.0126	3.41147	0.764456		1.22804	2.68716
																		10.5086	15.7383	3.34669	0.667707		1.20471	2.63613		17.5061	23.0972	5.5752	0.757935		2.00692	4.3915
																		2.91477	5.27183	0.92827	0.552894		0.334151	0.731183		12.0975	16.3627	3.85271	0.739335		1.38687	3.03472
																		5.72781	9.16521	1.82414	0.624952		0.656642	1.43685		6.05051	7.60786	1.92691	0.795297		0.693635	1.5178
																		10.3157	15.5349	3.28525	0.664033		1.1826	2.58774		4.13539	6.8362	1.317	0.604926		0.474085	1.03738
																	wt-2i-1282	6.10663	9.4423	1.94479	0.646731		0.700069	1.53188		3.59523	4.79481	1.14498	0.749817		0.41216	0.901881
																		12.5044	16.9099	3.98229	0.739473		1.43351	3.13679		7.22904	9.67731	2.30224	0.74701		0.828744	1.81344
																		13.7531	17.4255	4.37996	0.789251		1.57666	3.45002		8.6987	11.2697	2.77029	0.771864		0.997227	2.18211
																		8.72676	10.9821	2.77922	0.794634		1.00044	2.18915		17.8183	23.3462	5.67462	0.763221		2.04271	4.46981
																		8.39004	11.0873	2.67199	0.756723		0.961841	2.10468		12.4307	18.4041	3.95883	0.675434		1.42507	3.11831
																		3.12171	5.09295	0.994176	0.612948		0.357876	0.783096	v4ko-3i-1307	14.0863	20.3367	4.48608	0.692653		1.61486	3.53361
																		13.5777	19.6598	4.32411	0.690633		1.55656	3.40603		8.11645	10.5858	2.58486	0.766733		0.930477	2.03605
																		13.7355	19.2003	4.37437	0.715382		1.57465	3.44562		11.154	14.6756	3.55222	0.760038		1.2787	2.79803
																		7.94809	11.5819	2.53124	0.686251		0.911176	1.99382		5.8155	8.04279	1.85207	0.72307		0.666694	1.45885
																		4.3739	6.00491	1.39296	0.728388		0.501428	1.09721		4.1389	5.35251	1.31812	0.773263		0.474487	1.03826
																		11.7748	17.436	3.74994	0.675317		1.34987	2.95377		5.71378	7.13785	1.81968	0.800491		0.655033	1.43333
																		3.48299	6.85374	1.10923	0.508188		0.399293	0.873724		17.2571	23.4409	5.49589	0.736196		1.97837	4.32903
																		6.25044	10.0456	1.99059	0.622207		0.716556	1.56795		9.63872	12.8551	3.06966	0.749795		1.10499	2.41792
																		4.43002	8.02525	1.41084	0.55201		0.507862	1.11129		9.61768	12.6342	3.06295	0.761244		1.10258	2.41264
																	wt-2i-1283	14.5984	20.4069	4.64917	0.715366		1.67357	3.66208		15.2508	19.9825	4.85694	0.763209		1.74836	3.82573
																		13.6654	19.302	4.35203	0.707977		1.56661	3.42803		10.4946	12.5079	3.34222	0.839035		1.20311	2.63261
																		11.7468	15.8155	3.741	0.742737		1.34666	2.94673		7.208	8.73378	2.29554	0.825301		0.826331	1.80816
																		11.5644	15.3315	3.68292	0.75429		1.32575	2.90098		5.73132	8.48123	1.82526	0.675765		0.657044	1.43773
																		7.27815	10.2561	2.31788	0.709644		0.834373	1.82576	v4ko-3i-1309	5.6752	7.37636	1.80739	0.769377		0.65061	1.42365
																		23.1287	30.2385	7.36584	0.764876		2.6515	5.80195		5.3034	8.75132	1.68898	0.606012		0.607987	1.33038
																		7.19397	10.5647	2.29107	0.680943		0.824722	1.80464		5.45072	8.80744	1.7359	0.618877		0.624875	1.36734
																		6.29954	10.9365	2.00622	0.57601		0.722185	1.58027		5.94879	9.13714	1.89452	0.651056		0.681974	1.49228
																		13.0866	17.7271	4.16772	0.738227		1.50026	3.28285		6.28551	8.61101	2.00176	0.729939		0.720577	1.57675
																		20.2631	26.261	6.45321	0.771604		2.32298	5.08309		4.62645	6.77657	1.47339	0.682712		0.53038	1.16057
																		10.1719	13.8934	3.23945	0.732138		1.16611	2.55166		3.18134	5.49281	1.01317	0.579183		0.364712	0.798054
																		11.4241	15.6822	3.63824	0.728472		1.30966	2.86578		5.43669	8.14451	1.73143	0.667528		0.623267	1.36382
																	wt-2i-1284	10.3578	14.3143	3.29865	0.723597		1.18742	2.5983		6.5591	9.87373	2.08889	0.664298		0.751941	1.64538
																		10.2455	14.0723	3.26291	0.728066		1.17456	2.57014		6.02596	8.89162	1.91909	0.677712		0.690821	1.51164
																		7.85689	9.84567	2.5022	0.798005		0.900721	1.97094		6.3276	8.62855	2.01516	0.733333		0.725402	1.58731
																		13.1147	16.7064	4.17665	0.785009		1.50348	3.28988		13.2129	18.1165	4.20793	0.729332		1.51474	3.31452
																		24.0828	30.5121	7.66967	0.789286		2.76087	6.04128		15.4858	19.9193	4.93178	0.777426		1.7753	3.88469
																		15.1526	19.4598	4.82566	0.778659		1.7371	3.8011		3.80568	7.32024	1.212	0.519885		0.436287	0.954674
																		6.24693	11.0733	1.98947	0.564143		0.716153	1.56707		17.0852	22.6447	5.44116	0.754492		1.95867	4.28591
																		17.0186	21.9011	5.41993	0.777066		1.95103	4.2692		4.1845	5.73834	1.33264	0.729218		0.479714	1.0497
																		9.76499	13.3883	3.10987	0.729369		1.11947	2.4496		11.1189	14.5002	3.54105	0.766812		1.27468	2.78923
																		6.11715	8.48474	1.94814	0.720959		0.701275	1.53452		9.46335	14.4546	3.0138	0.654695		1.08489	2.37393
																		8.45668	10.9821	2.69321	0.770042		0.969481	2.1214		3.3041	5.64013	1.05226	0.585821		0.378785	0.82885
																		7.0221	10.4349	2.23634	0.672941		0.805019	1.76153		4.58786	6.61172	1.4611	0.693899		0.525957	1.15089
																	wt-2i-1285	7.83234	11.7959	2.49438	0.66399		0.897906	1.96478		11.2171	17.229	3.57233	0.651059		1.28594	2.81387
																		10.5717	16.1908	3.36679	0.652946		1.21195	2.65197		8.50579	10.1613	2.70885	0.837073		0.975111	2.13372
																		15.1561	19.7545	4.82678	0.767223		1.73751	3.80198	v4ko-3i-1310	7.05016	8.67766	2.24527	0.812449		0.808236	1.76857
																		4.17397	6.74149	1.32929	0.619147		0.478508	1.04706		8.82848	11.175	2.81162	0.790019		1.0121	2.21467
																		14.5879	20.2771	4.64582	0.719426		1.67237	3.65944		3.46896	5.9558	1.10476	0.58245		0.397684	0.870205
																		7.50614	10.691	2.39049	0.7021		0.86051	1.88295		4.17047	6.56612	1.32817	0.63515		0.478106	1.04618
																		6.08208	8.66363	1.93697	0.702024		0.697254	1.52572		7.47808	10.3437	2.38155	0.722957		0.857293	1.87591
																		9.51947	12.3009	3.03168	0.773881		1.09132	2.388		5.09646	8.24974	1.62308	0.617772		0.584262	1.27847
																		9.21431	14.4405	2.93449	0.638086		1.05634	2.31145		7.73062	10	2.46198	0.773062		0.886245	1.93926
																		3.63031	4.99474	1.15615	0.726826		0.416181	0.91068		10.477	14.5808	3.33663	0.718547		1.2011	2.62821
																	wt-2i-1286	5.15959	7.5342	1.64318	0.684823		0.5915	1.29431		12.3115	17.7938	3.92085	0.691898		1.4114	3.08839
																		13.0445	18.7443	4.15431	0.695921		1.49544	3.27229		11.1014	14.5493	3.53547	0.763018		1.27267	2.78483
																		7.03262	11.8169	2.23969	0.595132		0.806226	1.76417		8.98983	12.5044	2.863	0.718934		1.0306	2.25514
																		5.33848	8.49877	1.70015	0.628147		0.612008	1.33918	v4ko-3i-1311	11.3083	15.5665	3.60137	0.726453		1.29639	2.83674
																		8.19712	12.2378	2.61055	0.669819		0.939725	2.05629		12.7148	17.7832	4.04931	0.71499		1.45764	3.18958
																		4.65801	7.56927	1.48344	0.615385		0.533999	1.16849		10.3192	14.4125	3.28637	0.715989		1.183	2.58862
																		6.35216	9.65977	2.02298	0.657589		0.728217	1.59347		12.1536	15.328	3.87058	0.792906		1.3933	3.0488
																		3.32164	5.89968	1.05785	0.56302		0.380796	0.83325		9.11259	12.6657	2.9021	0.719468		1.04468	2.28594
																		9.9088	13.4865	3.15567	0.73472		1.13595	2.48567		27.1589	32.9569	8.64933	0.824074		3.11352	6.81294
																		7.1624	9.85619	2.28102	0.72669		0.821104	1.79672		4.26517	7.41845	1.35833	0.574941		0.488963	1.06994
																		10.1649	13.1077	3.23721	0.775488		1.16531	2.5499		16.1312	25.2227	5.13732	0.639549		1.84929	4.04658
																		7.00105	11.7117	2.22963	0.597784		0.802607	1.75625		9.02841	12.1887	2.87529	0.740719		1.03502	2.26482
																		6.94844	11.2732	2.21288	0.616366		0.796575	1.74305		5.36303	9.48439	1.70797	0.565459		0.614822	1.34534
																		6.68888	10.9576	2.13022	0.610435		0.766819	1.67794		5.34549	8.6531	1.70239	0.617754		0.612812	1.34094
																		9.41073	12.4027	2.99705	0.758767		1.07885	2.36073		3.99158	5.95931	1.2712	0.669806		0.457598	1.00131
																	wt-2i-1287	15.4963	19.5616	4.93513	0.792182		1.77651	3.88733	v4ko-3i-1312	12.0519	16.2434	3.83819	0.741956		1.38164	3.02328
																		12.3465	19.2354	3.93202	0.641867		1.41542	3.09719		8.68116	13.2164	2.7647	0.656847		0.995216	2.17771
																		10.947	16.0435	3.48632	0.682335		1.25498	2.74612		5.46124	6.85724	1.73925	0.796419		0.626081	1.36998
																		11.8274	15.5384	3.7667	0.761174		1.35591	2.96697		10.1894	14.7387	3.24503	0.691337		1.16812	2.55606
																		6.3276	8.30235	2.01516	0.762146		0.725402	1.58731		3.35321	5.65065	1.0679	0.59342		0.384415	0.841169
																		9.7229	14.195	3.09647	0.684952		1.11464	2.43904		8.96528	11.4241	2.85518	0.784771		1.02779	2.24898
																		15.6191	23.3953	4.97423	0.667616		1.79058	3.91812		9.85619	14.893	3.13891	0.661799		1.12992	2.47247
																		4.93511	8.47071	1.57169	0.582609		0.565765	1.238		3.97755	5.84707	1.26674	0.680264		0.45599	0.997788
																		8.66363	11.9397	2.75912	0.725617		0.993206	2.17331		11.6345	15.6577	3.70526	0.743056		1.33379	2.91857
																		6.26096	8.26026	1.99394	0.757962	2.77799	0.717762	1.57059		4.98422	6.90986	1.58733	0.72132		0.571395	1.25031
																		3.17082	5.95931	1.00981	0.532078	2.77799	0.363505	0.795415		6.82918	9.80358	2.1749	0.696601		0.782903	1.71313
																										8.3269	10.5787	2.65188	0.787135		0.954603	2.08884
																										11.2557	15.1491	3.58462	0.742996		1.29036	2.82355
																										13.3567	18.7934	4.25373	0.710713		1.53123	3.3506
																										13.4128	19.3301	4.2716	0.693885		1.53766	3.36468
																										5.40512	8.07787	1.72138	0.669127		0.619648	1.3559
																										8.57945	11.1189	2.73231	0.771609		0.983555	2.1522
																										9.29498	14.3423	2.96019	0.64808		1.06558	2.33169
																										9.01438	12.4553	2.87082	0.72374		1.03342	2.2613
																										15.2648	20.8243	4.86141	0.73303		1.74997	3.82925
																									v4ko-3i-1315	16.6433	23.2375	5.30041	0.716226		1.908	4.17505
																										6.6994	9.15468	2.13357	0.731801		0.768025	1.68058
																										8.73378	11.8485	2.78146	0.737123		1.00125	2.19091
																										9.0214	14.3248	2.87306	0.629775		1.03422	2.26306
																										20.6945	27.5132	6.5906	0.752167		2.37243	5.19131
																										8.44967	11.389	2.69098	0.741916		0.968677	2.11964
																										10.9996	15.6261	3.50307	0.703928		1.26101	2.75932
																										11.0523	15.6682	3.51983	0.705395		1.26704	2.77251
																										3.65135	4.34584	1.16285	0.840194		0.418594	0.915959
																										6.0014	8.63557	1.91127	0.694963		0.688006	1.50548

## Sheet: 6 months
	10um=2.851	axon peri(um)	myelin peri(um)	axon dia(um)	G-ratio				WT-C3		axon peri(um)	myelin peri(um)	axon dia(um)	G-ratio			wt-1i	axon peri(um)	myelin peri(um)	axon dia(um)	G-ratio			ko-1i	diameter	diameter	axon dia(um)	G-ratio
KO-C3	1392	36.98	50.484	11.7771	0.732509					1347	23.3216	33.511	7.42727	0.695939			WT-1i-2	10.698	16.27	3.40701	0.657529			KO-1i-2	7.824	11.18	2.49172	0.699821
		23.3287	44.1599	7.42951	0.528276						28.7724	40.1999	9.16317	0.715732				18.866	25.72	6.00828	0.733515				11.394	14.806	3.62866	0.769553				WT-contra	TRPV4KO-contra	WT-ipsi	TRPV4KO-ipsi				WT-contra	TRPV4KO-contra	WT-ipsi	TRPV4KO-ipsi
	1394	25.4016	34.5738	8.08969	0.734706						19.2564	27.5938	6.13261	0.697852				14.302	19.626	4.55478	0.728727				6.512	10.726	2.07389	0.607123			axon	6.8091	7.10029	3.55637	3.55126			myelin	0.683826	0.675026	0.682851	0.691249
		16.7204	28.2287	5.32498	0.592321						18.4637	27.7727	5.88016	0.664814			WT-1i-3a	5.79	9.304	1.84395	0.622313				13.404	18.954	4.26879	0.707186			ste	0.19741	0.197439	0.109137	0.107357			ste	0.00726831	0.00394774	0.00533174	0.00466734
		12.3746	18.9372	3.94096	0.653454						11.4907	17.1834	3.65946	0.668708				4.824	6.682	1.53631	0.72194				14.158	20.99	4.50892	0.674512			p	0.29709		0.973517				p	0.117232		0.234128
		25.5875	36.8432	8.14889	0.694497						21.3048	28.9056	6.78497	0.737046				5.984	8.534	1.90573	0.701195			KO-1i-3	10.088	15.82	3.21274	0.637674
		26.0821	41.3083	8.30639	0.6314						19.9298	30.684	6.34709	0.64952				12.882	17.458	4.10255	0.737885				7.962	12.398	2.53567	0.6422
	1395	11.0803	15.3841	3.52877	0.720246						6.58365	11.7503	2.09671	0.560299				6.498	9.942	2.06943	0.653591				13.3	20.836	4.23567	0.638318
		21.2838	29.1652	6.77827	0.729765						10.449	18.3304	3.3277	0.570034				7.402	10.342	2.35732	0.715722				13.352	18.714	4.25223	0.713477
		17.7902	27.6289	5.66568	0.6439						14.644	21.41	4.66369	0.683978			WT-1i-4	11.618	15.134	3.7	0.767675				12.25	17.618	3.90127	0.695312
		26.6328	36.8081	8.48177	0.723556					1348	8.91266	13.8267	2.83843	0.644597				9.996	13.196	3.18344	0.757502				9.058	15.544	2.88471	0.582733
	1396	17.5552	26.8748	5.59084	0.653224						16.51	26.0891	5.25796	0.632831				2.63	5.014	0.83758	0.524531			KO-1i-4	5.57	9.492	1.77389	0.58681
		16.2785	26.2083	5.18424	0.621119						13.4058	20.8839	4.26937	0.641921				10.468	14.314	3.33376	0.731312				4.108	5.954	1.30828	0.689956
		29.6738	42.9393	9.45025	0.691064						21.1294	29.5721	6.72912	0.714506				11.63	16.754	3.70382	0.694163				5.076	6.656	1.61656	0.76262
		6.01543	8.44265	1.91574	0.712505						29.6948	40.8734	9.45696	0.726508				12.942	18.142	4.12166	0.713372				6.654	11.378	2.11911	0.584813
		9.3511	14.644	2.97806	0.638563						21.866	33.1848	6.9637	0.658916				11.39	16.036	3.62739	0.710277				3.036	7.848	0.966879	0.38685
	1397	16.2855	31.1259	5.18647	0.523214					1349	27.6289	42.3816	8.79901	0.651908				9.204	13	2.93121	0.708				16.14	23.07	5.14013	0.69961
		36.2154	49.9369	11.5336	0.725223						32.5465	45.2824	10.3651	0.718745				14.966	19.536	4.76624	0.766073				12.032	18.358	3.83185	0.655409
		25.7734	37.5132	8.20809	0.68705						21.0838	31.3329	6.7146	0.672898			WT-1i-5	4.38	6.792	1.3949	0.644876				22.714	30.822	7.23376	0.736941
	1398	17.9586	27.5061	5.7193	0.652895					1351	39.6457	51.417	12.626	0.771062				8.482	11.388	2.70127	0.744819				13.506	19.374	4.30127	0.69712
		18.4006	30.1298	5.86005	0.61071						32.7429	47.1063	10.4277	0.695086				7.574	10.864	2.4121	0.697165				12.25	18.538	3.90127	0.660805
		19.6913	29.9018	6.27113	0.658534						24.5177	33.5672	7.80819	0.730408				12.928	18.646	4.1172	0.693339			KO-1i-5	11.586	15.482	3.68981	0.748353
		16.4749	28.6145	5.24679	0.575754					1352	21.3434	29.6247	6.79726	0.720459				12.598	17.266	4.0121	0.729642				5.836	8.074	1.8586	0.722814
		20.7155	32.0063	6.59731	0.647233						25.1245	34.5808	8.00144	0.726544			WT-1i-6	13.574	19.454	4.32293	0.697749				4.784	6.976	1.52357	0.68578
		20.719	31.2943	6.59842	0.662071						31.0242	45.1982	9.88032	0.686404				4.888	6.87	1.55669	0.711499				13.308	17.638	4.23822	0.754507
		12.1501	19.1021	3.86947	0.636063						29.4002	38.9618	9.36312	0.754591				15.7	21.02	5	0.746908				17.938	23.632	5.71274	0.759056
	1399	16.0505	26.6082	5.11163	0.603216						23.7215	32.3325	7.55462	0.733673				16.56	23.192	5.27389	0.714039				2.888	4.288	0.919745	0.673507
		16.6573	23.8899	5.30488	0.697254						8.81796	12.9604	2.80827	0.680379				9.232	13.204	2.94013	0.699182				15.324	20.972	4.88025	0.730689
		17.5447	23.8373	5.58749	0.736021						26.5416	38.2392	8.45273	0.694093				15.13	20.594	4.81847	0.73468				8.84	11.958	2.81529	0.739254
		20.0105	29.4809	6.37278	0.678763						8.94072	14.9421	2.84736	0.598357				18.76	24.922	5.97452	0.752749				5.004	6.816	1.59363	0.734155
	1401	26.5872	39.2213	8.46725	0.677875						22.1606	31.638	7.05753	0.700443				7.33	12.852	2.33439	0.570339				11.542	17.176	3.6758	0.671984
		33.2059	48.7689	10.5751	0.680883						16.0014	23.2059	5.09599	0.689541			WT-1i-7	9.716	15.138	3.09427	0.641829				11.348	14.358	3.61401	0.790361
		14.9351	25.0789	4.7564	0.595524						12.6061	18.3655	4.01468	0.686402				10.806	17.036	3.4414	0.634304				13.13	17.938	4.18153	0.731966
		12.9358	20.3192	4.11969	0.63663						14.0372	20.221	4.47044	0.694189				14.054	20.302	4.4758	0.692247				9.976	14.502	3.17707	0.687905
		11.852	15.7173	3.77452	0.754073						28.0428	37.8078	8.93083	0.74172				12.236	17.624	3.89682	0.694281			KO-1i-6	10.616	14.488	3.38089	0.732744
	1403	21.8485	31.175	6.95811	0.700833					1355	24.5598	33.034	7.82159	0.74347				6.524	9.452	2.07771	0.690224				6.76	9.474	2.15287	0.713532
		28.832	42.1291	9.18216	0.684373						24.3248	34.8088	7.74675	0.698811				11.234	15.2	3.57771	0.739079				11.364	13.722	3.61911	0.828159
		14.0161	21.852	4.46374	0.641413						14.6264	22.8902	4.6581	0.638983				11.264	15.278	3.58726	0.737269				17.278	23.042	5.50255	0.749848
		34.195	46.8116	10.8901	0.730481						22.4483	33.2445	7.14913	0.675248				11.428	15.558	3.63949	0.734542				23.918	31.574	7.6172	0.757522
	1404	31.8835	45.0088	10.154	0.708385					1357	33.0831	42.4553	10.536	0.779247				17.222	23.624	5.48471	0.729004				4.834	6.434	1.53949	0.751321
		28.9407	40.6208	9.21679	0.71246						23.0025	31.9923	7.32562	0.719				7.758	10.974	2.4707	0.706944				17.508	22.72	5.5758	0.770599
		29.3371	44.7106	9.34302	0.656154						6.9765	10.5402	2.22182	0.661897				13.898	20.992	4.42611	0.662062				3.806	8.566	1.2121	0.444315
	1405	26.4644	38.0568	8.42815	0.695392					1358	24.0161	37.1764	7.64845	0.646004			WT-1i-8	10.924	15.84	3.47898	0.689646				10.112	16.144	3.22038	0.626363
		25.0193	40.4735	7.96793	0.618164						28.4777	41.2031	9.06934	0.691155				3.426	4.806	1.09108	0.712859			KO-1i-7	14.202	22.686	4.52293	0.626025
		29.0775	41.859	9.26036	0.694654						29.5616	41.6205	9.41451	0.710265				16.828	24.382	5.35924	0.690181				15.442	22.116	4.91783	0.698228
	1406	26.5696	38.0217	8.46166	0.698801						10.9541	16.3978	3.48855	0.668021				9.956	15.282	3.1707	0.651485				16.982	22.298	5.40828	0.761593
		8.34795	13.6654	2.65858	0.610883					1359	36.6222	50.3367	11.6631	0.727545			WT-1i-9b-A	5.838	8.494	1.85924	0.687309				4.704	7.256	1.49809	0.648291
		24.4125	34.4686	7.77468	0.708253						13.1112	22.2939	4.17554	0.588106				4.532	6.454	1.44331	0.7022				3.162	5.712	1.00701	0.553571
		31.9572	44.0267	10.1775	0.72586						24.3494	34.8053	7.75457	0.699587				8.508	13.326	2.70955	0.638451				15.756	21.014	5.01783	0.749786
	1408	16.1382	26.026	5.13955	0.620081						13.4023	19.1582	4.26825	0.699561				10.752	15.49	3.4242	0.694125				6.32	11	2.01274	0.574545
		19.3371	30.1087	6.1583	0.642241						25.8401	35.9874	8.22932	0.718031				9.284	13.13	2.95669	0.707083				11.66	16.2	3.71338	0.719753
		27.4395	43.0691	8.73869	0.637104					1360	36.3942	49.1512	11.5905	0.740455				14.676	20.546	4.67389	0.7143			KO-1i-8	13.082	18.508	4.16624	0.706829
		16.7064	24.9386	5.32052	0.669902						22.4202	32.1642	7.14019	0.697056				15.752	20.614	5.01656	0.764141				15.738	20.404	5.0121	0.771319
		25.9663	36.9835	8.26953	0.702105						32.806	45.1526	10.4478	0.726559				11.798	17.968	3.75732	0.656612				12.994	18.628	4.13822	0.697552
		23.8232	32.9393	7.58701	0.723246					1361	19.2318	29.2213	6.12479	0.658144			WT-1i-10	13.98	19.446	4.45223	0.718914				4.154	5.556	1.32293	0.74766
	1409	32.0554	47.8464	10.2087	0.669966						23.946	32.7745	7.62611	0.730629				6.692	9.564	2.13121	0.699707				13.894	20.056	4.42484	0.69276
		17.1273	25.6086	5.45456	0.668812						16.524	27.5517	5.26243	0.599745				8.148	10.984	2.5949	0.741806				12.62	15.824	4.01911	0.797523
		11.3925	18.4988	3.62818	0.615851						23.9881	34.2301	7.63951	0.700789				15.28	22.754	4.86624	0.67153				16.744	23.026	5.33248	0.727178
		27.1834	37.0537	8.65715	0.733624						17.0291	26.026	5.42328	0.654313				5.052	8.308	1.60892	0.608089			KO-1i-9	11.792	15.464	3.75541	0.762545
		13.6934	21.0979	4.36097	0.649044						17.3799	27.3553	5.53499	0.635338			WT-1i-12	10.41	16.318	3.31529	0.637946				6.59	9.498	2.09873	0.69383
		25.7874	34.1635	8.21256	0.754825					1365	26.8292	35.57	8.54433	0.754265				14.998	20.534	4.77643	0.730398				14.304	20.13	4.55541	0.710581
	1410	41.1961	55.0789	13.1198	0.747946						23.5005	33.6724	7.48424	0.697917				24.494	31.744	7.80064	0.77161				12.89	20.14	4.1051	0.64002
		12.7499	18.4953	4.06048	0.689361						24.1564	33.3146	7.69313	0.7251				18.374	25.32	5.85159	0.725671			KO-1i-10	12.43	15.898	3.9586	0.781859
		24.7352	34.5493	7.87745	0.715939						26.6503	36.5135	8.48736	0.729875			WT-1i-14	15.416	21.238	4.90955	0.725869				13.636	20.672	4.34268	0.659636
		22.4412	32.6026	7.14689	0.688327						24.6966	34.1775	7.86516	0.722599				2.142	5.944	0.682166	0.360363				11.406	17.37	3.63248	0.656649
	1411	18.7162	27.9481	5.96059	0.669679					1366	13.6408	19.6492	4.34421	0.694216				7.928	11.202	2.52484	0.707731				10.552	14.18	3.36051	0.744147
		28.1024	42.6096	8.94982	0.659532						21.9642	33.1182	6.99498	0.663207				9.448	15.484	3.00892	0.610178				4.63	6.494	1.47452	0.712966
		33.2971	45.9383	10.6042	0.724822						21.168	31.7888	6.7414	0.665894				13.532	20.648	4.30955	0.655366	3.48227	0.692907		12.228	17.116	3.89427	0.714419
	1412	19.6457	29.2669	6.2566	0.671261						20.1368	27.8148	6.41299	0.72396			wt-2i-2	16.986	24.728	5.40955	0.686914				9.894	14.84	3.15096	0.666712
		23.5531	34.7667	7.501	0.677462						24.2897	38.2848	7.73558	0.634448				13.11	18.616	4.17516	0.704233			KO-1i-11	5.92	8.838	1.88535	0.669835
		30.1403	40.2666	9.59882	0.748519						17.422	25.0474	5.54839	0.695561				14.818	18.646	4.71911	0.794701				10.942	15.342	3.48471	0.713206
		33.8758	46.8678	10.7885	0.722796					1368	11.0873	17.5552	3.531	0.631568				4.498	8.036	1.43248	0.559731				13.974	19.526	4.45032	0.715661
		13.5566	22.813	4.3174	0.59425						31.7362	43.7811	10.1071	0.724884			wt-2i-3	16.986	24.728	5.40955	0.686914				11.102	16.544	3.53567	0.671059
	1414	32.7043	44.0652	10.4154	0.742179						14.1143	21.8485	4.49501	0.646011				13.11	18.616	4.17516	0.704233				6.524	8.962	2.07771	0.727963
		22.1992	34.423	7.06982	0.644895						6.86777	10.4034	2.18719	0.660148				14.818	18.646	4.71911	0.794701				5.274	10.344	1.67962	0.509861
	1415	19.5265	28.9442	6.21862	0.674624						10.9821	16.6889	3.49749	0.65805				4.498	8.036	1.43248	0.559731				19.824	28.494	6.31338	0.695725
		16.4784	24.5984	5.24791	0.669899						23.946	36.3732	7.62611	0.658341			wt-2i-4	21.092	30.668	6.7172	0.687753				4.782	8.82	1.52293	0.542177
		14.5914	21.3259	4.64693	0.684211						15.4823	25.4297	4.93066	0.608828				9.588	17.1	3.0535	0.560702				12.542	16.638	3.99427	0.753817
		30.5893	45.4227	9.7418	0.673436						29.4458	42.2553	9.37765	0.696854				16.736	22.192	5.32994	0.754146				10.102	16.012	3.2172	0.630902
		30.3437	42.5184	9.66361	0.713661	7.09512	0.674073			1371	25.7629	35.5945	8.20474	0.723788			wt-2i-5	9.332	13.146	2.97197	0.709874				13.658	18.078	4.34968	0.755504
KO-C4	1417	22.785	40.5331	7.25637	0.562132						26.3978	34.8825	8.40693	0.756762				14.376	18.686	4.57834	0.769346				11.454	16.312	3.64777	0.702182
		17.7938	28.853	5.6668	0.616703						19.8913	28.8565	6.3348	0.689316			wt-2i-6	13.71	18.314	4.36624	0.748608			KO-1i-12	13.014	18.264	4.14459	0.712549
		11.3714	16.6222	3.62148	0.684111						14.4756	23.967	4.61007	0.603981				9.202	13.852	2.93057	0.664308				9.024	15.934	2.87389	0.566336
		31.1364	42.0484	9.91606	0.74049						19.9719	27.1133	6.36049	0.736611				4.736	7.186	1.50828	0.659059				15.04	20.908	4.78981	0.719342
		13.1568	19.2178	4.19006	0.684614						20.8067	29.074	6.62635	0.715647	6.78966	0.687481		12.714	18.56	4.04904	0.685022				14.106	20.186	4.49236	0.698801
		23.1673	33.0901	7.37812	0.700127				WT-C4	1373	30.7401	48.618	9.78984	0.632278				10.35	15.666	3.29618	0.660666				10.482	14.34	3.33822	0.730962
	1418	28.4988	41.9888	9.07604	0.678724						21.6871	31.9572	6.90673	0.67863				9.248	14.016	2.94522	0.659817				13.9	18.414	4.42675	0.75486
		13.1182	22.5675	4.17777	0.581287					1375	16.7555	25.4156	5.33615	0.65926				10.494	15.058	3.34204	0.696905			KO-1i-13	25.552	33.29	8.13758	0.767558
		28.7548	42.8902	9.15759	0.670429						14.6896	21.5819	4.67821	0.680644			wt-2i-7	17.44	24.146	5.55414	0.722273				22.182	28.826	7.06433	0.769514
		16.3101	23.711	5.19429	0.68787						14.1915	22.0765	4.51959	0.642834				9.764	15.394	3.10955	0.634273				13.016	19.43	4.14522	0.669892
		29.316	40.1999	9.33632	0.729256						16.2294	24.0337	5.1686	0.675277				6.628	10.452	2.11083	0.634137				14.686	22.534	4.67707	0.651726
	1419	26.6117	37.8113	8.47507	0.703803						23.9635	31.1575	7.63169	0.76911			wt-2i-8	12.17	16.074	3.8758	0.757123				11.848	16.644	3.77325	0.711848
		28.1094	41.0312	8.95205	0.685074						14.3038	23.7987	4.55534	0.601032				24.076	31.842	7.66752	0.756108			KO-1i-14	8.532	12.758	2.7172	0.668757
		37.7938	49.2845	12.0362	0.766849					1377	22.8867	35.7629	7.28876	0.639957				2.216	4.578	0.705732	0.484054				15.42	23.808	4.91083	0.647681
	1420	26.8327	39.9439	8.54544	0.67176						14.3143	20.5156	4.55869	0.697726				11.306	15.642	3.60064	0.722798				10.37	15.412	3.30255	0.672852
		24.2722	34.1529	7.73	0.710691						10.1228	16.8818	3.22381	0.599626				14.85	20.634	4.7293	0.719686				12.93	18.014	4.11783	0.717775
		16.2925	30.456	5.1887	0.534953						14.9421	21.4206	4.75864	0.69756			wt-2i-9	6.082	7.114	1.93694	0.854934				6.626	8.772	2.11019	0.755358
		10.8102	15.4823	3.44275	0.698233						19.9649	27.5377	6.35826	0.725003				13.088	18.196	4.16815	0.719279				8.676	15.382	2.76306	0.564036
		15.0649	20.7787	4.79774	0.725017						26.9449	38.4286	8.58119	0.701168				10.948	15.716	3.48662	0.696615			ko-3i-4	3.024	5.166	0.963057	0.585366	3.59871	0.690993
		24.3669	36.51	7.76016	0.667403						13.6969	21.0067	4.36209	0.652029				20.444	27.942	6.51083	0.731658				5.416	8.46	1.72484	0.640189
		12.55	18.7548	3.99681	0.66916					1378	27.8429	36.7099	8.86715	0.758456			wt-2i-10	15.536	21.852	4.94777	0.710965				21.354	30.534	6.80064	0.699352
	1421	19.074	27.4044	6.07453	0.696019						23.5777	35.2333	7.50882	0.669189				7.19	8.742	2.28981	0.822466				8.384	12.474	2.67006	0.672118
		13.2971	20.1333	4.23474	0.660453						24.7036	36.2715	7.86739	0.681075			wt-2i-11	15.732	22.818	5.01019	0.689456			ko-3i-6	16.094	22.834	5.12548	0.704826
		19.074	27.1834	6.07453	0.701677					1379	30.5226	43.8618	9.72058	0.695882			wt-2i-12	8.444	14.594	2.68917	0.578594				2.432	3.526	0.774522	0.689733
		22.3676	31.3153	7.12344	0.71427						26.9169	40.8699	8.57225	0.658599			wt-2i-13	18.756	25.804	5.97325	0.726864				13.648	18.162	4.3465	0.751459
		15.8576	25.6682	5.05019	0.617792					1381	12.1606	18.141	3.87282	0.67034				4.912	10.104	1.56433	0.486144				8.772	12.948	2.79363	0.677479
		24.2161	33.8092	7.71212	0.716257						13.732	19.9895	4.37326	0.686963			wt-2i-14	10.884	17.346	3.46624	0.627465				17.172	25.092	5.46879	0.684362
		23.0691	33.953	7.34685	0.679442						7.73764	11.7222	2.46422	0.660084				11.392	16.81	3.62803	0.677692				8.468	10.518	2.69682	0.805096
	1423	28.9512	39.8948	9.22014	0.72569						20.8664	31.2276	6.64534	0.668202				12.586	18.468	4.00828	0.681503				24.322	32.392	7.74586	0.750864
		36.3206	50.9155	11.5671	0.713351						30.0421	43.6373	9.56754	0.688449			wt-2i-15	6.57	9.356	2.09236	0.702223			ko-3i-8	13.862	19.558	4.41465	0.708764
		29.6036	44.9386	9.42791	0.658757						26.6573	38.3269	8.48959	0.695525				11.578	17.22	3.68726	0.672358				15.252	21.03	4.85732	0.72525
	1424	34.4791	47.7797	10.9806	0.721627					1382	34.0758	45.2227	10.8522	0.75351			wt-2i-16	16.742	22.088	5.33185	0.757968				8.894	12.42	2.83248	0.716103
		13.8302	23.7531	4.40453	0.58225						33.1884	45.0298	10.5695	0.737031			wt-2i-17	5.976	9.706	1.90318	0.615702				18.762	24.544	5.97516	0.764423
		34.5072	48.1515	10.9896	0.716638						28.3094	41.6766	9.01572	0.679263				2.796	6.936	0.890446	0.403114				7.446	10.008	2.37134	0.744005
		10.3052	15.0263	3.2819	0.685808						27.9551	43.497	8.9029	0.64269				10.076	14.264	3.20892	0.706394				4.052	6.614	1.29045	0.61264
	1425	36.0786	47.1589	11.49	0.765043					1387	19.4879	30.7787	6.20634	0.633162				7.756	12.288	2.47006	0.631185	3.69122	0.680633		6.466	8.936	2.05924	0.72359
		35.0474	49.2669	11.1616	0.711377						5.37355	9.29849	1.71132	0.577895			wt-5i	21.516	29.26	6.85223	0.735338			ko-3i-10	3.446	6.952	1.09745	0.495685
		11.8695	19.0144	3.7801	0.624239						21.4065	36.068	6.81736	0.593504				6.414	11.672	2.04268	0.54952				9.812	13.756	3.12484	0.713289
	1428	29.5861	44.2196	9.42233	0.669073						26.4083	39.1442	8.41028	0.674642				4.982	9.03	1.58662	0.551717				1.328	3.582	0.42293	0.370743
		20.3508	33.4655	6.48113	0.608112						13.4549	21.0032	4.28501	0.640615				14.696	20.03	4.68025	0.733699				8.014	11.276	2.55223	0.710713
		16.4574	29.1617	5.2412	0.564349					1388	11.9537	19.1547	3.80691	0.624062				5.682	8.182	1.80955	0.694451				21.066	28.658	6.70892	0.735083
		40.456	53.6759	12.8841	0.753708						20.4455	29.751	6.51129	0.68722				13.084	18.194	4.16688	0.719138				25.548	35.784	8.13631	0.71395
	1429	20.6243	31.9747	6.56826	0.64502						9.72992	21.2101	3.0987	0.45874				7.938	11.274	2.52803	0.704098				5.746	8.216	1.82994	0.699367
		12.7289	20.7366	4.05378	0.613836						18.8145	27.7096	5.99186	0.678987				9.094	13.504	2.89618	0.67343				15.874	22.11	5.05541	0.717956
		23.1533	34.1424	7.37366	0.678138					1389	22.5851	30.3858	7.19269	0.743276				22.07	28.756	7.02866	0.767492			ko-3i-12	13.846	19.294	4.40955	0.717632
		26.5556	38.0568	8.4572	0.697788						14.6685	23.0796	4.67151	0.635562				4.508	8.256	1.43567	0.546027				7.934	11.44	2.52675	0.693531
		31.5924	43.476	10.0613	0.726664						28.5233	38.3059	9.08386	0.74462				10.87	14.254	3.46178	0.762593				10.37	13.648	3.30255	0.759818
	1431	10.9155	16.1908	3.47626	0.674177						25.121	37.2711	8.00032	0.674007				14.506	20.894	4.61975	0.694266				10.922	14.624	3.47834	0.746854
		28.3024	40.8173	9.01349	0.693392						21.14	31.8976	6.73247	0.662745				7.25	16.024	2.30892	0.452446				20.57	28.154	6.55096	0.730624
		21.2206	31.9712	6.75816	0.663741					1383	12.8025	19.3336	4.07724	0.662192				8.388	14.082	2.67134	0.595654				10.106	13.67	3.21847	0.739283
		21.2311	30.3753	6.76151	0.698961						15.1912	24.2511	4.83795	0.62641				12.742	18.442	4.05796	0.690923				20.172	27.03	6.4242	0.746282
		32.8516	44.9035	10.4623	0.731604						30.5016	42.2764	9.71388	0.72148				3.564	5.55	1.13503	0.642162			ko-3i-14	8.2	14.48	2.61146	0.566298
	1433	27.3062	41.0663	8.69624	0.66493						15.5209	24.174	4.94295	0.642049				9.552	14.314	3.04204	0.667319				11.002	17.6	3.50382	0.625114
		30.1508	43.6689	9.60217	0.690442						24.9106	35.805	7.9333	0.695729				5.238	10.4	1.66815	0.503654				16.154	22.35	5.14459	0.722774
		9.17573	13.3041	2.92221	0.689692						24.665	36.0505	7.85511	0.68418				14.844	21.526	4.72739	0.689585				18.076	28.062	5.75669	0.644145
		27.6815	40.7787	8.81577	0.678823					1384	22.1221	31.1294	7.04524	0.710648				28.774	36.922	9.16369	0.779319				17.292	27.344	5.50701	0.632387
		22.9639	33.0551	7.31334	0.694716						20.1333	27.3693	6.41187	0.735615				28.854	34.836	9.18917	0.828281				7.134	10.258	2.27197	0.695457
	1434	15.5524	25.5139	4.95301	0.609568						10.5577	15.6191	3.36232	0.675949				4.5	8.828	1.43312	0.509742				14.574	19.404	4.6414	0.751082
		22.0379	30.6454	7.01843	0.719126						29.9895	43.262	9.55079	0.693206				5.22	9.54	1.66242	0.54717			ko-3i-16	12.684	17.106	4.03949	0.741494
		6.82217	10.6454	2.17266	0.640857						31.88	45.5174	10.1529	0.700393				9.934	13.212	3.16369	0.751892				10.268	13.86	3.27006	0.740837
		23.1708	32.8236	7.37924	0.70592						10.3297	15.5875	3.28972	0.662691				11.148	16.224	3.55032	0.68713				5.672	11.038	1.80637	0.513861
		11.3329	15.6156	3.60919	0.725741					1385	27.3237	37.5833	8.70183	0.727018				13.088	16.108	4.16815	0.812516				3.076	6.17	0.979618	0.498541
		16.731	27.7376	5.32833	0.603187						27.4325	36.8327	8.73646	0.744786				12.176	16.286	3.87771	0.747636				7.314	10.71	2.3293	0.682913
		27.7517	40.7506	8.83811	0.681012						34.3038	45.3244	10.9248	0.756849				8.658	13.552	2.75732	0.638872				9.21	12.79	2.93312	0.720094
		20.8804	28.8039	6.64981	0.724915						27.1519	38.3444	8.64709	0.708105				15.27	23.068	4.86306	0.661956				9.908	15.308	3.15541	0.647243
	1435	9.78604	14.9316	3.11657	0.655391					1386	14.665	21.1785	4.67039	0.692448				24.158	30.04	7.69363	0.804194			ko-3i-18	15.228	19.798	4.84968	0.769169
		16.994	27.7762	5.41211	0.61182						34.9071	45.6401	11.1169	0.764832				11.74	18.134	3.73885	0.647403				9.698	12.968	3.08854	0.747841
		29.8772	41.8871	9.51504	0.713281						34.9421	47.2641	11.1281	0.739295	6.78767	0.679646		10.63	15.362	3.38535	0.691967				12.822	19.066	4.08344	0.672506
		12.4448	22.9709	3.9633	0.541762													13.556	19.664	4.3172	0.689382			ko-3i-20	13.374	16.918	4.25924	0.790519
		33.4619	44.5914	10.6567	0.750413													12.418	19.038	3.95478	0.652274				14.208	18.704	4.52484	0.759624
	1438	13.0691	18.5233	4.16213	0.705548													11.85	15.97	3.77389	0.742016				6.056	9.2	1.92866	0.658261
		11.8485	19.5265	3.7734	0.60679													12.142	16.326	3.86688	0.743722				17.406	24.002	5.54331	0.72519
		33.6689	46.3907	10.7226	0.725767													11.022	16.548	3.51019	0.666062				15.806	21.196	5.03376	0.745707
		13.6093	20.5717	4.33416	0.661552													19.336	24.756	6.15796	0.781063			ko-3i-22	15.656	21.192	4.98599	0.738769
		26.5556	37.4921	8.4572	0.708298													9.66	14.058	3.07643	0.687153				10.122	13.268	3.22357	0.762888
	1439	17.906	28.7969	5.70255	0.621803													10.224	15.144	3.25605	0.675119			ko-3i-24	10.502	15.642	3.34459	0.671398
		21.8906	33.4725	6.97152	0.653987													3.718	7.604	1.18408	0.488953				6.492	9.076	2.06752	0.715293
		19.1792	30.8944	6.10804	0.620799													11.826	14.922	3.76624	0.792521				11.726	16.6	3.73439	0.706386
		29.1266	43.6934	9.27599	0.666613													3.186	6.788	1.01465	0.469358				9.438	11.924	3.00573	0.791513
	1440	31.2487	43.0586	9.95181	0.725725													5.65	8.546	1.79936	0.661128				8.646	11.064	2.7535	0.781453
		22.8762	33.7881	7.28541	0.677048	7.1054	0.675969											7.298	10.092	2.3242	0.723147				10.73	15.184	3.4172	0.706665
																		3.32	5.772	1.05732	0.575191				12.268	17.44	3.90701	0.70344
																		8.99	11.748	2.86306	0.765237				8.49	10.428	2.70382	0.814154
																		18.22	26.988	5.80255	0.675115				5.69	7.476	1.8121	0.761102
																		6.084	8.282	1.93758	0.734605				7.468	10.066	2.37834	0.741903
																		5.688	7.818	1.81146	0.727552				11.89	15.022	3.78662	0.791506
																		14.752	20.336	4.69809	0.725413				5.112	7.566	1.62803	0.675654
																		12.196	17.144	3.88408	0.711386			ko-3i-26	5.58	8.758	1.77707	0.637132
																		8.498	14.052	2.70637	0.604754				8.272	11.85	2.63439	0.698059
																		9.54	14.58	3.03822	0.654321				9.158	11.862	2.91656	0.772045
																		20.212	27.228	6.43694	0.742324				12.32	15.524	3.92357	0.79361
																		7.626	11.31	2.42866	0.674271				10.332	15.92	3.29045	0.648995
																		12.864	18.606	4.09682	0.69139				6.884	10.438	2.19236	0.659513
																		3.62	5.538	1.15287	0.653666				11.936	17.338	3.80127	0.68843
																		17.476	22.4	5.56561	0.780179			ko-3i-28	5.756	7.68	1.83312	0.749479
																		5.056	10.766	1.61019	0.469627				12.08	16.464	3.84713	0.733722
																		8.182	14.092	2.60573	0.580613				10.794	15.466	3.43758	0.697918
																		16.046	22.124	5.11019	0.725276				10.82	14.968	3.44586	0.722875
																		11.774	17.72	3.74968	0.664447				6.514	9.922	2.07452	0.656521
																		16.016	21.036	5.10064	0.761361				4.762	7.27	1.51656	0.655021
																		14.332	20.934	4.56433	0.684628				4.684	7.326	1.49172	0.639367
																		10.112	17.51	3.22038	0.577499				12.464	16.4	3.96943	0.76
																		6.206	9.976	1.97643	0.622093			ko-3i-30	11.572	14.878	3.68535	0.777793
																		30.824	40.252	9.81656	0.765776				7.466	10.858	2.37771	0.687604
																		15.338	21.792	4.88471	0.703836				9.902	14.13	3.1535	0.700778
																		16.572	23.292	5.27771	0.711489				8.39	12.17	2.67197	0.6894
																		11.618	16.744	3.7	0.69386				7.29	10.45	2.32166	0.697608
																		8.232	12.256	2.62166	0.671671				2.482	4.26	0.790446	0.582629
																		12.074	15.122	3.84522	0.798439				5.172	7.156	1.64713	0.72275
																		16.004	22.118	5.09682	0.723574			ko-5i	9.954	14.486	3.17006	0.687146	3.36878	0.700339
																		8.876	13.802	2.82675	0.643095				5.558	7.538	1.77006	0.737331
																		11.14	15.658	3.54777	0.711457				14.926	19.576	4.7535	0.762464
																		15.922	21.87	5.0707	0.728029				3.932	7.266	1.25223	0.541151
																		3.386	5.986	1.07834	0.565653				13.564	18.186	4.31975	0.745848
																		8.23	10.582	2.62102	0.777736				2.978	5.384	0.948408	0.55312
																		7.816	10.882	2.48917	0.71825				4.924	7.178	1.56815	0.685985
																		7.696	10.382	2.45096	0.741283				8.822	12.004	2.80955	0.734922
																		8.11	11.34	2.5828	0.715168				8.692	12.396	2.76815	0.701194
																		13.822	19.724	4.40191	0.700771				10.834	15.634	3.45032	0.692977
																		16.124	23.148	5.13503	0.696561				10.36	18.182	3.29936	0.569794
																		19.726	25.058	6.28217	0.787214				4.424	8.098	1.40892	0.546308
																		10.996	16.076	3.50191	0.684001				3.204	5.31	1.02038	0.60339
																		11.946	16.422	3.80446	0.727439				11.236	14.472	3.57834	0.776396
																		22.83	29.402	7.2707	0.776478				4.984	7.638	1.58726	0.652527
																		10.008	14.846	3.18726	0.674121				11.528	15.812	3.67134	0.729067
																		4.59	8.886	1.46178	0.516543				11.892	15.842	3.78726	0.750663
																		10.392	12.928	3.30955	0.803837				31.974	38.964	10.1828	0.820604
																		17.304	24.08	5.51083	0.718605				4.682	9.716	1.49108	0.481886
																		11.112	14.392	3.53885	0.772096				10.74	16.454	3.42038	0.652729
																		20.972	29.26	6.67898	0.716746				9.544	13.084	3.03949	0.729441
				7.09512	0.674073													2.704	5.526	0.861146	0.489323				23.51	30.694	7.48726	0.765948
				7.1054	0.675969													14.904	18.892	4.7465	0.788905				23.838	29.584	7.59172	0.805773
		ava		7.15164	0.676371													8.386	13.45	2.6707	0.623494				6.216	8.868	1.97962	0.700947
		ste		0.250776	0.00484278													10.162	14.612	3.23631	0.695456				8.142	11.024	2.59299	0.73857
		p value		#REF!	#REF!													7.542	11.034	2.40191	0.683524				4.318	8.418	1.37516	0.512948
																		12.594	20.356	4.01083	0.618687				12.488	20.838	3.97707	0.59929
			WT	v4ko														4.87	7.27	1.55096	0.669876				19.738	25.786	6.28599	0.765454
		axon dia(um)	6.17912	7.43645														2.544	6.41	0.810191	0.39688				3.79	6.436	1.20701	0.588875
		ste	0.20178	0.247346														9.38	12.194	2.98726	0.769231				17.49	23.156	5.57006	0.755312
		p value	8.92132e-05															5.954	8.082	1.89618	0.736699				9.946	13.01	3.16752	0.764489
																		3.96	6.676	1.26115	0.59317				4.424	7.98	1.40892	0.554386
																		15.848	23.608	5.04713	0.671298				9.832	15.692	3.13121	0.626561
																		14.1	19.602	4.49045	0.719314				18.062	24.718	5.75223	0.730723
																		3.67	7.942	1.16879	0.4621				21.154	27.844	6.73694	0.759733
																		7.754	11.262	2.46943	0.68851				19.826	26.652	6.31401	0.743884
																		8.314	12.592	2.64777	0.66026				4.56	8.036	1.45223	0.567446
																		11.866	17.658	3.77898	0.67199				10.48	12.984	3.33758	0.807147
																		10.702	15.904	3.40828	0.672912				27.432	34.452	8.73631	0.796238
																		5.672	8.234	1.80637	0.688851				5.454	10.886	1.73694	0.50101
																		6.17	9.222	1.96497	0.669052	3.5438	0.677787		18.806	23.542	5.98917	0.798828
																									14.102	20.002	4.49108	0.705029
																									18.264	26.606	5.81656	0.686462
																									4.702	11.76	1.49745	0.39983
																									21.096	29.478	6.71847	0.715652
																									9.694	12.148	3.08726	0.797991
																									3.716	6.948	1.18344	0.53483
																									10.67	14.268	3.39809	0.747827
																									8.29	13.76	2.64013	0.602471
																									8.132	11.646	2.58981	0.698265
																									4.602	6.998	1.46561	0.657616
																									25.268	33.364	8.04713	0.757343
																									11.316	17	3.60382	0.665647
																									11.546	15.166	3.67707	0.761308
																									23.614	31.318	7.52038	0.754007
																									7.548	10.06	2.40382	0.750298
																									24.93	34.068	7.93949	0.731772
																									21.576	31.998	6.87134	0.674292
																									15.048	20.9	4.79236	0.72
																									27.524	37.108	8.76561	0.741727
																									25.152	31.94	8.01019	0.787477
																									18.692	25.994	5.95287	0.719089
																									6.104	10.436	1.94395	0.584898
																									2.694	4.012	0.857962	0.671486
																									9.142	12.092	2.91146	0.756037
																									14.226	21.474	4.53057	0.662476
																									14.576	21.424	4.64204	0.680358
																									12.654	17.938	4.02994	0.70543
																									16.68	23.342	5.3121	0.714592
																									13.202	19.37	4.20446	0.681569
																									4.996	7.5	1.59108	0.666133
																									9.128	12.132	2.90701	0.75239
																									22.706	29.778	7.23121	0.762509
																									4.494	6.608	1.43121	0.680085
																									4.928	10.036	1.56943	0.491032
																									4.606	7.63	1.46688	0.60367
																									10.112	14.858	3.22038	0.680576
																									17.152	22.784	5.46242	0.752809
																									13.258	19.93	4.22229	0.665228
																									15.47	22.62	4.92675	0.683908
																									3.804	7.634	1.21146	0.498297
																									17.536	21.422	5.58471	0.818598
																									4.026	6.926	1.28217	0.581288
																									4.716	6.658	1.50191	0.708321
																									6.828	10.566	2.17452	0.646224
																									6.09	8.89	1.93949	0.685039
																									9.91	14.486	3.15605	0.684109
																									5.02	7.134	1.59873	0.703673
																									14.254	18.94	4.53949	0.752587
																									8.152	11.144	2.59618	0.731515
																									4.356	8.136	1.38726	0.535398
																									6.444	9.16	2.05223	0.703493
																									3.57	6.022	1.13694	0.592826
																													3.65817	0.68305
